# Supplementary material for: Authors and editors assort on gender and geography in high-rank ecological publications
Source: PLoS One. 2018 Feb 8;13(2):e0192481. doi: 10.1371/journal.pone.0192481 (PMC5805316; doi:10.1371/journal.pone.0192481)
Supplement: S2 Data file — (CSV) [file pone.0192481.s003.csv]

	TI	SO	LeadAuthorFirst	LeadAuthorLast	LeadInitOnly	first.gender.manual	first.gender	first.gender.manual.method	EditorFirst	EditorLast	editor.gender.manual	FirstInst2	Editor.Institution
1	Ecology Letters, and Transparency and Openness Promotion (TOP) guidelines	ECOLOGY LETTERS	NA	daniels	no	NA	NA			NA	NA
2	The relative importance of trait vs. genetic differentiation for the outcome of interactions among plant genotypes	ECOLOGY	Jessica	hoareau	no	female	female		Jonathan	Grabowski	male	University of California Davis	Northeastern University
3	Test of biotic and abiotic correlates of latitudinal variation in defences in the perennial herb Ruellia nudiflora	JOURNAL OF ECOLOGY	Luis	morard	no	male	male		Jennifer	Lau	female	Universidad Autonoma de Yucatan	Michigan State University
4	Multi-trophic consequences of plant genetic variation in sex andgrowth	ECOLOGY	Luis	soul	no	male	male		James	Cronin	male	Universidad Autonoma de Yucatan	Louisiana State University
5	Parameterisation and validation of a resource budget model for masting using spatiotemporal flowering data of individual trees	ECOLOGY LETTERS	Tomoyuki	farrell	no	NA	NA		Liza	Comita	female		Yale University
6	An Efficient Independence Sampler for Updating Branches in Bayesian Markov chain Monte Carlo Sampling of Phylogenetic Trees	SYSTEMATIC BIOLOGY	Andre	grogan	no	male	male		Peter	Foster	male	Heidelberg University	University of Edinburgh
7	The many potential indirect interactions between predators that share competing prey	ECOLOGICAL MONOGRAPHS	Peter	henrichs	no	male	male		Brian	Inouye	male	University of Toronto	Florida State University
8	Evaluating modularity in morphometric data: challenges with the RV coefficient and a new test measure	METHODS IN ECOLOGY AND EVOLUTION	Dean	klemme	no	male	male		Pedro	Peres-Neto	male	Iowa State University	Concordia University Montreal
9	Distribution, demography and dispersal model of spatial spread of invasive plant populations with limited data	METHODS IN ECOLOGY AND EVOLUTION	Vanessa	skelton	no	female	female		Mark	Rees	male	Charles Darwin University	University of Sheffield
10	Native fungal endophytes suppress an exotic dominant and increase plant diversity over small and large spatial scales	ECOLOGY	Michelle	strona	no	female	female		Jason	Hoeksema	male	University of Miami	University of Mississippi
11	On the study of plant defence and herbivory using comparative approaches: how important are secondary plant compounds	ECOLOGY LETTERS	Anurag	zemunik	no	male	male		Christoph	Scherber	male	Cornell University	Universitat Munster
12	Confidence intervals for ratios of proportions: implications for selection ratios	METHODS IN ECOLOGY AND EVOLUTION	Ken	meseguer	no	male	male		Holger	Schielzeth	male	Idaho State University	Friedrich Schiller University of Jena
13	Rarity and Incomplete Sampling in DNA-Based Species Delimitation	SYSTEMATIC BIOLOGY	Dirk	patino	no	male	male		Mark	Fishbein	male	Zoological Forschungsmuseum Alexander Koenig Bonn	Oklahoma State University
14	Context-dependent changes in the functional composition of tree communities along successional gradients after land-use change	JOURNAL OF ECOLOGY	Masahiro	roalson	no	NA	NA		David	Edwards	male	Tohoku University	University of Sheffield
15	Host contact and shedding patterns clarify variation in pathogen exposure and transmission in threatened tortoise Gopherus agassizii: implications for disease modelling and management	JOURNAL OF ANIMAL ECOLOGY	Christina	griffith	no	female	female		Ian	Montgomery	male	Penn State	Queen's University Belfast
16	The phylogenetic structure of plant-pollinator networks increases with habitat size and isolation	ECOLOGY LETTERS	Marcelo	oken	no	male	male		Jennifer	Dunne	female	University Nacional Comahue	Santa Fe institute
17	Flying with the winds: differential migration strategies in relation to winds in moth and songbirds	JOURNAL OF ANIMAL ECOLOGY	Susanne	sardans	no	female	female		Graeme	Hays	male	Lund University	Deakin University
18	Disentangling the heritable and plastic components of the competitive and facilitative effects of an alpine foundation species	JOURNAL OF ECOLOGY	Patrick	gerber	no	male	male		Marina	Semchenko	female	University of Bordeaux	University of Tartu
19	Climate change, species range shifts and dispersal corridors: an evaluation of spatial conservation models	METHODS IN ECOLOGY AND EVOLUTION	Diogo	classen	no	male	NA	babynames.com	Barbara	Anderson	female	University of Evora	Landcare Research, Lincoln University
20	Strategies for a successful plant invasion: the reproduction of Phragmites australis in north-eastern North America	JOURNAL OF ECOLOGY	Arnaud	frick	no	male	NA	babynames.com	Peter	Alpert	male	Universite Montreal	University of Massachusetts Amherst
21	Fast fitting of non-Gaussian state-space models to animal movement data via Template Model Builder	ECOLOGY	Christoffer	bieli	no	male	NA	babynames.com	Elizabeth	Holmes	female	Technological University of Denmark	NOAA
22	Variation in neighbourhood context shapes frugivore-mediated facilitation and competition among co-dispersed plant species	JOURNAL OF ECOLOGY	Joerg	cerny	no	male	NA	pronouncenames	Mark	Rees	male	University of Marburg	University of Sheffield
23	Quantifying Age-dependent Extinction from Species Phylogenies	SYSTEMATIC BIOLOGY	Helen	johnson	no	female	female		Edward	Susko	male	ETH Zurich	Dalhousie University
24	Area, climate heterogeneity, and the response of climate niches to ecological opportunity in island radiations of Anolis lizards	GLOBAL ECOLOGY AND BIOGEOGRAPHY	Adam	mavromatakis	no	male	male		Robert	Ricklefs	male	University of Nottingham	University of Missouri Saint Louis
25	Source of CpG Depletion in the HIV-1 Genome	MOLECULAR BIOLOGY AND EVOLUTION	Hamid	mencarelli	no	male	male		Thomas	Leitner	male	University of New South Wales	Los Alamos National Laboratory
26	Land use intensification alters ecosystem multifunctionality via loss of biodiversity and changes to functional composition	ECOLOGY LETTERS	Eric	brucato	no	male	male		Johannes	Knops	male	University of Bern	University of Nebraska
27	Plant biodiversity effects in reducing fluvial erosion are limited to low species richness	ECOLOGY	Daniel	engelken	no	either	either		Steven	Pennings	male	Arizona State University	University of Georgia Marine Institute
28	Synthesis: comparing effects of resource and consumer fluxes into recipient food webs using meta-analysis	ECOLOGY	Daniel	feldman	no	either	either		Elizabeth	Borer	female	Arizona State University	University of Minnesota
29	The importance of motivation, weapons, and foul odors in driving encounter competition in carnivores	ECOLOGY	Maximilian	hanghoj	no	male	male		Elizabeth	Borer	female	University of California Santa Cruz	University of Minnesota
30	Biogeochemical implications of biodiversity and community structure across multiple coastal ecosystems	ECOLOGICAL MONOGRAPHS	Jacob	melin	no	male	male		Nathan	Kraft	male	North Carolina State University	University of Maryland
31	Temporal variation in the synchrony of weather and its consequences for spatiotemporal population dynamics	ECOLOGY	Andrew	mendizabal	no	male	male		Bradley	Cardinale	male	University of Virginia	University of Michigan
32	Social living mitigates the costs of a chronic illness in a cooperative carnivore	ECOLOGY LETTERS	E.	heard	no	NA	NA		Marco	Festa-Bianchet	male	Penn State	University of Sherbrooke
33	Fish community reassembly after a coral mass mortality: higher trophic groups are subject to increased rates of extinction	ECOLOGY LETTERS	David	hefley	no	male	male		David	Mouillot	male		Universite de Montpellier
34	Phenological response of a key ecosystem function to biological invasion	ECOLOGY LETTERS	Maria	auer	no	female	female		Robert	Sterner	male	University of Toulouse 3	University of Minnesota Duluth
35	A simple Bayesian method of inferring extinction: reply	ECOLOGY	John	bishop	no	male	male			NA	NA	Macquarie University
36	Big answers from small worlds: a user's guide for protist microcosms as a model system in ecology and evolution	METHODS IN ECOLOGY AND EVOLUTION	Florian	brown	no	male	male		Matthew	Spencer	male	Eawag Swiss Federal Institute of Aquatic Sciences & Technology	University of Otago
37	Host and parasite thermal acclimation responses depend on the stage of infection	JOURNAL OF ANIMAL ECOLOGY	Karie	corwin	no	female	female		Jason	Tylianakis	male	Oakland University	University of Canterbury
38	Spatially explicit summary statistics for historical population genetic inference	METHODS IN ECOLOGY AND EVOLUTION	Diego	das	no	male	male		Robert	Freckleton	male	CUNY City College	University of Sheffield
39	Long-Distance Dispersal Shaped Patterns of Human Genetic Diversity in Eurasia	MOLECULAR BIOLOGY AND EVOLUTION	Isabel	daskin	no	female	female		Naruya	Saitou	NA	University of Bern	National Institute of Genetics
40	Effects of temperature on consumer-resource interactions	JOURNAL OF ANIMAL ECOLOGY	Priyanga	duncan	no	NA	NA		Tim	Coulson	either		University of Oxford
41	Migratory connectivity and effects of winter temperatures on migratory behaviour of the European robin Erithacus rubecula: a continent-wide analysis	JOURNAL OF ANIMAL ECOLOGY	Roberto	fimlaid	no	male	male		Jean-Michel	Gaillard	male	University Milano Bicocca	CNRS
42	Mating-Induced Increase in Germline Stem Cells via the Neuroendocrine System in Female Drosophila	PLOS GENETICS	Tomotsune	foss-grant	no	NA	NA		Liliane	Schoofs	female	University of Tsukuba	Katholieke Universiteit Leuven
43	Land-use legacies rather than climate change are driving the recent upward shift of the mountain tree line in the Pyrenees	GLOBAL ECOLOGY AND BIOGEOGRAPHY	Aitor	gamba	no	male	NA	babynamewizard.com	Martin	Sykes	male	University of Quebec	Lund University
44	DAF-16 and TCER-1 Facilitate Adaptation to Germline Loss by Restoring Lipid Homeostasis and Repressing Reproductive Physiology in C. elegans	PLOS GENETICS	Francis	heberling	yes	either	either		Kaveh	Ashrafi	male	University of Pittsburgh	University of California San Francisco
45	Trophic interactions determine the effects of drought on an aquatic ecosystem	ECOLOGY	Sarah	iwanami	no	female	female		Leon	Lounibos	male	University of British Columbia	University of Florida
46	Indirect effects of predators control herbivore richness and abundance in a benthic eelgrass (Zostera marina) mesograzer community	JOURNAL OF ANIMAL ECOLOGY	Sarah	jiang	yes	female	female		Eoin	O'Gorman	male	University of British Columbia	Imperial College London
47	Ecological similarity is related to phylogenetic distance between species in a cross-niche field transplant experiment	ECOLOGY	Brian	kampf	no	male	male				NA	University of California Davis
48	Identification of Novel Genetic Determinants of Erythrocyte Membrane Fatty Acid Composition among Greenlanders	PLOS GENETICS	Mette	kobayashi	no	female	NA	babynames.com	Eleftheria	Zeggini	female	University of Copenhagen	Wellcome Trust Sanger Institute
49	Review of rope-based access methods for the forest canopy: safe and unsafe practices in published information sources and a summary of current methods	METHODS IN ECOLOGY AND EVOLUTION	David	kuo	no	male	male		Robert	Freckleton	male	Peregrine Fund	University of Sheffield
50	Measures of precision for dissimilarity-based multivariate analysis of ecological communities	ECOLOGY LETTERS	Marti	lajoie	no	female	female		Jonathan	Chase	male	Massey University	University of Leipzig
51	A Multistate Toggle Switch Defines Fungal Cell Fates and Is Regulated by Synergistic Genetic Cues	PLOS GENETICS	Matthew	levey	no	male	male		Alexander	Idnurm	male	Brown University	University of Melbourne
52	Top predators and habitat complexity alter an intraguild predation module in pond communities	JOURNAL OF ANIMAL ECOLOGY	Thomas	patrick	no	male	male		Eoin	O'Gorman	male	University of Missouri	Imperial College London
53	Non-additive effects of intra- and interspecific competition between two larval salamanders	JOURNAL OF ANIMAL ECOLOGY	Thomas	pintor	no	male	male		Blaine	Griffen	male	University of Missouri	University of South Carolina
54	An analysis of methodological and spatial differences in global cropping systems models and maps	GLOBAL ECOLOGY AND BIOGEOGRAPHY	Weston	reck	no	male	male		Martin	Sykes	male		Lund University
55	Articulating "Archiannelids": Phylogenomics and Annelid Relationships, with Emphasis on Meiofaunal Taxa	MOLECULAR BIOLOGY AND EVOLUTION	Sonia	stock	no	female	female		Nicolas	Vidal	male	Harvard University	Museum National d'Histoire Naturelle
56	Can genetically based clines in plant defence explain greaterherbivory at higher latitudes?	ECOLOGY LETTERS	Daniel	taylor	no	either	either		Ted	Turlings	either	University of Toronto	University of Neuchatel
57	Embryonic Stem Cell (ES)-Specific Enhancers Specify the Expression Potential of ES Genes in Cancer	PLOS GENETICS	Dvir	uno	no	either	NA	allhebrewnames.com	Jennifer	Mitchell	female	Hebrew University of Jerusalem	University of Toronto
58	Heat Freezes Niche Evolution (vol 16, pg 1206, 2013)	ECOLOGY LETTERS	Miguel	vizentin-bugoni	no	male	male			NA	NA
59	A shady business: pine afforestation alters the primary controls on litter decomposition along a precipitation gradient in Patagonia, Argentina	JOURNAL OF ECOLOGY	Patricia	wang	no	female	female		Richard	Bardgett	male	University of Buenos Aires	University of Manchester
60	An approach to estimate short-term, long-term and reaction norm repeatability	METHODS IN ECOLOGY AND EVOLUTION	Yimen	xu	no	NA	NA		Robert	O'Hara	male	Max Planck Institute of Ornithology	Biodiversitat und Klima
61	Reciprocal Effects on Neurocognitive and Metabolic Phenotypes in Mouse Models of 16p11.2 Deletion and Duplication Syndromes	PLOS GENETICS	Thomas	vanderwel	no	male	male		Gregory	Barsh	male		Stanford University School of Medicine
62	Invasion status and phylogenetic relatedness predict cost of heterospecific pollen receipt: implications for native biodiversity decline	JOURNAL OF ECOLOGY	Gerardo	liao	no	male	NA	babynames.com	Nicole	Rafferty	female	University of Pittsburgh	University of Arizona
63	CodABC: A Computational Framework to Coestimate Recombination, Substitution, and Molecular Adaptation Rates by Approximate Bayesian Computation	MOLECULAR BIOLOGY AND EVOLUTION	Miguel	dobson	no	male	male		Sergei	Pond	male	Centro de Biologia Molecular Severo Ochoa	Temple University
64	Maximum-Likelihood Phylogenetic Inference with Selection on Protein Folding Stability	MOLECULAR BIOLOGY AND EVOLUTION	Miguel	filibeck	no	male	male		Jeffrey	Thorne	male	Universidad Autónoma de Madrid	North Carolina State University
65	Options of partners improve carbon for phosphorus trade in the arbuscular mycorrhizal mutualism	ECOLOGY LETTERS	Alicia	heino	no	female	female		Hafiz	Maherali	male	University of Zurich	University of Guelph
66	The RNAPII-CTD Maintains Genome Integrity through Inhibition of Retrotransposon Gene Expression and Transposition	PLOS GENETICS	Maria	herrero	no	female	female		Lidia	Vasiljeva	female	University of British Columbia	University of Oxford
67	Species co-occurrence analysis: pairwise versus matrix-level approaches	GLOBAL ECOLOGY AND BIOGEOGRAPHY	Hector	jucker	no	male	male		Pedro	Peres-Neto	male	Universidad Nacional Autonoma de Mexico	Concordia University Montreal
68	Experimental evidence for a time-integrated effect of productivity on diversity	ECOLOGY LETTERS	David	karanovic	no	male	male		Mark	Vellend	male		Universite de Sherbrooke
69	Resource waves: phenological diversity enhances foraging opportunities for mobile consumers	ECOLOGY	Jonathan	karna	no	male	male		Mark	Hebblewhite	male	University of Wyoming	University of Montana
70	Using ecophysiological traits to predict climatic and activity niches: lethal temperature and water loss in Mediterranean ants	GLOBAL ECOLOGY AND BIOGEOGRAPHY	Xavier	lusk	no	male	male		Alberto	Jimenez-Valverde	male	University Federal Pernambuco	Universidad de Alcala
71	Energetic constraint of non-monotonic mass change during offspring growth: a general hypothesis and application of a new tool	JOURNAL OF ANIMAL ECOLOGY	Jennifer	morrison	no	female	female		Thierry	Boulinier	male	Penn State	CNRS
72	Metabarcoding and mitochondrial metagenomics of endogean arthropods to unveil the mesofauna of the soil	METHODS IN ECOLOGY AND EVOLUTION	Paula	orman	no	female	female		Douglas	Yu	male	Natural History Museum	University of East Anglia
73	Disentangling the biogeography of ship biofouling: barnacles in the Northeast Pacific	GLOBAL ECOLOGY AND BIOGEOGRAPHY	G.	peoples	no	NA	NA		Marie-Josee	Fortin	female		University of Toronto
74	Independent Neuronal Origin of Seizures and Behavioral Comorbidities in an Animal Model of a Severe Childhood Genetic Epileptic Encephalopathy	PLOS GENETICS	Samuel	peralta	no	male	male		Gregory	Barsh	male	Jackson Lab	Stanford University School of Medicine
75	Testing the mechanisms of diversity-dependent overyielding in a grass species	ECOLOGY	Daniel	stevens	no	either	either		Jonathan	Levine	male	Virginia Tech	University of California Santa Barbara
76	Flexibility in metabolic rate confers a growth advantage under changing food availability	JOURNAL OF ANIMAL ECOLOGY	Sonya	thi nhat quyen tran	no	female	female		Daniel	Ardia	either	University of Glasgow	Franklin and Marshall University
77	Differentiating the Levy walk from a composite correlated random walk	METHODS IN ECOLOGY AND EVOLUTION	Marie	xi	no	female	female		Luca	Borger	either	University of Alberta	Swansea University
78	The Interplay between Myc and CTP Synthase in Drosophila	PLOS GENETICS	Gabriel	caccia	no	either	either		Kenneth	Moberg	male	University of Oxford	Emory University School of Medicine
79	Experimental evidence for fundamental, and not realized, niche partitioning in a plant-herbivore community interaction network	JOURNAL OF ANIMAL ECOLOGY	Willem	dong	no	male	male		Peter	Hamback	male	University Stellenbosch	University of Stockholm
80	Whether in life or in death: fresh perspectives on how plants affect biogeochemical cycling	JOURNAL OF ECOLOGY	Amy	lind	no	female	female		Richard	Bardgett	male	Consejo National Investment Center	University of Manchester
81	Ectomycorrhizal fungi slow soil carbon cycling	ECOLOGY LETTERS	Colin	plasse	no	male	male		Richard	Bardgett	male	University of Texas	University of Manchester
82	Space-use behaviour of woodland caribou based on a cognitive movement model	JOURNAL OF ANIMAL ECOLOGY	Tal	stephens	no	either	NA	babynames.com	Atle	Mysterud	NA	University of Guelph	University of Oslo
83	Integrated step selection analysis: bridging the gap between resource selection and animal movement	METHODS IN ECOLOGY AND EVOLUTION	Tal	yudell	no	either	NA	babynames.com	Luca	Borger	either	University of Alberta	Swansea University
84	Comparative performance of two whole-genome capture methodologies on ancient DNA Illumina libraries	METHODS IN ECOLOGY AND EVOLUTION	Maria	kuzu	no	female	female		Michael	Bunce	male	Stanford University	Curtin University
85	Quercus suber dieback alters soil respiration and nutrient availability in Mediterranean forests	JOURNAL OF ECOLOGY	Jose	dahirel	no	male	male		Matthew	Turnbull	male	Instituto de Recursos Naturales	University of Canterbury
86	Uncovering Hidden Layers of Cell Cycle Regulation through Integrative Multi-omic Analysis	PLOS GENETICS	Ranen	wang	no	NA	NA		Michael	Snyder	male	Tel Aviv University	Stanford University School of Medicine
87	Weighted Quartets Phylogenetics	SYSTEMATIC BIOLOGY	Eliran	buser	no	male	NA	thinkbabynames.com	Tiffani	Williams	female	University of Haifa	Texas A&M University
88	Towards a unified descriptive theory for spatial ecology: predicting biodiversity patterns across spatial scales	METHODS IN ECOLOGY AND EVOLUTION	Sandro	liao	no	male	male		David	Murrell	male	University of Leeds	University College London
89	RecG Directs DNA Synthesis during Double-Strand Break Repair	PLOS GENETICS	Benura	rupia	no	NA	NA		Justin	Courcelle	either	University of Edinburgh	Oregon State University
90	The advantage of the extremes: tree seedlings at intermediate abundance in a tropical forest have the highest richness of above-ground enemies and suffer the most damage	JOURNAL OF ECOLOGY	Benedicte	azeroglu	no	male	NA	babynames.com	Martin	Heil	male	Columbia University	CINVESTAV-Irapuato
91	The Ciliopathy Protein CC2D2A Associates with NINL and Functions in RAB8-MICAL3-Regulated Vesicle Trafficking	PLOS GENETICS	Ruxandra	bardos	no	NA	NA		Susan	Dutcher	female	University of Zurich	Washington University School of Medicine
92	Genealogical Working Distributions for Bayesian Model Testing with Phylogenetic Uncertainty	SYSTEMATIC BIOLOGY	Guy	cipriotti	no	male	male		Mark	Holder	male	University of Leuven	University of Kansas
93	Environmental heterogeneity has a weak effect on diversity during community assembly in tallgrass prairie	ECOLOGICAL MONOGRAPHS	Sara	godsoe	no	female	female		Aimee	Classen	female	Southern Illinois University	University of Tennessee
94	Disentangling dispersal from phylogeny in the colonization capacity of forest understorey plants	JOURNAL OF ECOLOGY	Lander	gupta	no	male	NA	babynames.com	James	Cahill	male	University of Ghent	University of Alberta
95	A method for analysing replicated point patterns in ecology	METHODS IN ECOLOGY AND EVOLUTION	Robert	lurgi	no	male	male		David	Murrell	male	ETH Zurich	University College London
96	Differential responses of grasses and forbs led to marked reduction in below-ground productivity in temperate steppe following chronic N deposition	JOURNAL OF ECOLOGY	Wenming	muenkemueller	no	NA	NA		Rebecca	McCulley	female	Chinese Academy of Sciences	University of Kentucky
97	Do sunbirds use taste to decide how much to drink?	JOURNAL OF ANIMAL ECOLOGY	Ida	peris	no	female	female		Simon	Verhulst	male	University of St. Andrews	University of Groningen
98	Tackling extremes: challenges for ecological and evolutionary research on extreme climatic events	JOURNAL OF ANIMAL ECOLOGY	Liam	rayfield	no	male	male		Fanie	Pelletier	NA	Australian National University	University of Sherbrooke
99	RClone: a package to identify MultiLocus Clonal Lineages and handle clonal data sets in r.	METHODS IN ECOLOGY AND EVOLUTION	Diane	tugrul	no	female	female		Timothee	Poisot	male		University of Canterbury
100	Microform-scale variations in peatland permeability and their ecohydrological implications	JOURNAL OF ECOLOGY	Andy	herrero	no	either	either		John	Lee	male	University of Leeds	University of Sheffield
101	The Genome Sequence of Saccharomyces eubayanus and the Domestication of Lager-Brewing Yeasts	MOLECULAR BIOLOGY AND EVOLUTION	EmilyClare	del toro	no	female	NA	first name alone	Jianzhi	Zhang	NA	University of Wisconsin Madison	University of Michigan
102	Consistent, small effects of treefall disturbances on the composition and diversity of four Amazonian forests	JOURNAL OF ECOLOGY	Timothy	pringle	no	male	male		Gerhard	Zotz	male	University of Leeds	University of Oldenburg
103	Y No second chances: demography from the forest floor to the canopy and back again	JOURNAL OF ECOLOGY	Maria	wu	no	female	female		Lorena	Gomez-Aparicio	female	University of Utrecht	IRNAS-CSIC
104	A New Orthology Assessment Method for Phylogenomic Data: Unrooted Phylogenetic Orthology	MOLECULAR BIOLOGY AND EVOLUTION	Jesus	brown	no	male	male		Xun	Gu	NA	George Washington University	Iowa State University
105	Density- and trait-mediated effects of a parasite and a predator in a tri-trophic food web	JOURNAL OF ANIMAL ECOLOGY	Aabir	gunderson	no	male	NA	http://quranicnames.com	Alison	Dunn	female	University of Zurich	University of Leeds
106	The role of global trade and transport network topology in the human-mediated dispersal of alien species	ECOLOGY LETTERS	Natalie	shefferson	no	female	female		Montserrat	Vila	female		Estacion Biologica de donana
107	The effect of intraspecific variation and heritability on community pattern and robustness	ECOLOGY LETTERS	Gyoergy	charruau	no	male	NA	behindthename.com	David	Vasseur	male	University of Chicago	Yale University
108	So close and yet so far away: long-distance dispersal events govern bryophyte metacommunity reassembly	JOURNAL OF ECOLOGY	Marion	chen	no	either	either		Peter	Vesk	male	University of Quebec Abitibi Temiscaming	University of Melbourne
109	Trophic cascades from wolves to grizzly bears or changing abundance of bears and alternate foods?	JOURNAL OF ANIMAL ECOLOGY	Shannon	chen	no	either	either		John	Fryxell	male	USGS Northern Prairie Wildlife Research Center	University of Guelph
110	Root herbivory indirectly affects above- and below-ground community members and directly reduces plant performance	JOURNAL OF ECOLOGY	Nicholas	karakostis	no	male	male		Matthew	Heard	male	Northern Illinois University	Centre for Ecology and Hydrology
111	Relating belowground microbial composition to the taxonomic, phylogenetic, and functional trait distributions of trees in a tropical forest	ECOLOGY LETTERS	Albert	mccluskey	no	male	male		Brenda	Casper	female	University of Colorado	University of Pennsylvania
112	fuzzySim: applying fuzzy logic to binary similarity indices in ecology	METHODS IN ECOLOGY AND EVOLUTION	A.	thompson	no	NA	NA		Robert	O'Hara	male		Biodiversitat und Klima
113	Valid auto-models for spatially autocorrelated occupancy and abundance data	METHODS IN ECOLOGY AND EVOLUTION	David	webb	no	male	male		Justin	Travis	either	University of Melbourne	University of Aberdeen
114	The complex net effect of reciprocal interactions and recruitment facilitation maintains an intertidal kelp community	JOURNAL OF ECOLOGY	Allison	ohashi	no	female	female		Christer	Nilsson	male	Oregon State University	Umea University
115	Marine reserves can enhance ecological resilience	ECOLOGY LETTERS	Lewis	grinath	no	male	male		Peter	Mumby	male	University of California Davis	University of Queensland
116	Hybrid Dysfunction and Physiological Compensation in Gene Expression	MOLECULAR BIOLOGY AND EVOLUTION	Felipe	lihoreau	no	male	male		John	Parsch	male	University of California San Diego	University of Munich
117	Partner diversity and identity impacts on plant productivity in Acacia-rhizobial interactions	JOURNAL OF ECOLOGY	Luke	lu	no	male	male		Marcel	VanDerHeijden	male		Agroscope Reckenholz-Tanikon Research Station
118	Biotic interactions mediate patterns of herbivore diversity in the Arctic	GLOBAL ECOLOGY AND BIOGEOGRAPHY	I.	pardikes	no	NA	NA		Brody	Sandel	male	University of Iceland	Santa Clara University
119	On the context-dependent scaling of consumer feeding rates	ECOLOGY LETTERS	Daniel	saul	no	either	either		Greg	Grether	male	Queen's University Belfast	University of California Los Angeles
120	N-dimensional hypervolumes to study stability of complex ecosystems	ECOLOGY LETTERS	Ceres	sebastian-gonzalez	no	either	NA	babynames.com	David	Bellwood	male	Universite Grenoble Alpes	James Cook University
121	The Language of Genetics In the Interviews of Jane Gitschier	PLOS GENETICS	Gregory	vazquez	no	male	male			NA	NA	HudsonAlpha Institute of Biotechnology
122	The Human Blood Metabolome-Transcriptome Interface	PLOS GENETICS	Joerg	mazel	no	male	NA	pronouncenames	Michael	Inouye	male	Helmholtz Zentrum Munchen	University of Melbourne
123	Different habitats within a region contain evolutionary heritage from different epochs depending on the abiotic environment	GLOBAL ECOLOGY AND BIOGEOGRAPHY	Igor	solow	no	male	male			NA	NA	Academy of Sciences of the Czech Republic
124	Drought tolerance as a driver of tropical forest assembly: resolving spatial signatures for multiple processes	ECOLOGY	M.	feller	no	NA	NA		Gordon	Fox	male	Chinese Academy of Sciences	University of South Florida
125	Foraging success under uncertainty: search tradeoffs and optimal space use	ECOLOGY LETTERS	Frederic	de carvalho	no	male	male		Peter	Thrall	male	Centro de Estudios Avanzados de Blanes	CSIRO Plant Industry
126	Measuring beta-diversity with species abundance data	JOURNAL OF ANIMAL ECOLOGY	Louise	ochoa-hueso	no	female	female		Tim	Coulson	either	University of Leeds	University of Oxford
127	Multi-hierarchical macroecology at species and genetic levels to discern neutral and non-neutral processes	GLOBAL ECOLOGY AND BIOGEOGRAPHY	Andres	zuppinger-dingley	no	male	male		Jose	Diniz-Filho	male	University Santiago de Compostela	Universidade Federal de Goias
128	Comparing methods to separate components of beta diversity	METHODS IN ECOLOGY AND EVOLUTION	Andres	calders	no	male	male		Matthew	Spencer	male	University Santiago de Compostela	University of Otago
129	Plastic response of fearful prey to the spatiotemporal dynamics of predator distribution	ECOLOGY	Mathieu	falster	no	male	NA	sheknowns.com	Mark	Hebblewhite	male	Universite Laval	University of Montana
130	The effects of asymmetric competition on the life history of Trinidadian guppies	ECOLOGY LETTERS	Ronald	gonzalez	no	male	male		Mikko	Heino	male	University of Oxford	University of Bergen
131	Population size-structure-dependent fitness and ecosystem consequences in Trinidadian guppies	JOURNAL OF ANIMAL ECOLOGY	Ronald	hagler	no	male	male		Fanie	Pelletier	NA	University of California Riverside	University of Sherbrooke
132	Experimentally derived likelihoods for light-based geolocation	METHODS IN ECOLOGY AND EVOLUTION	Marinelle	lavy	no	NA	NA		Holger	Schielzeth	male		Friedrich Schiller University of Jena
133	No Accumulation of Transposable Elements in Asexual Arthropods	MOLECULAR BIOLOGY AND EVOLUTION	Jens	layeghifard	no	male	male		Matthew	Hahn	male	University of Lausanne	Indiana University
134	Phase-dependent climate-predator interactions explain three decades of variation in neonatal caribou survival	JOURNAL OF ANIMAL ECOLOGY	Guillaume	rees	no	male	male		Martijn	vanDePol	male	Trent University	Australian National University
135	Territoriality and home-range dynamics in meerkats, Suricata suricatta: a mechanistic modelling approach	JOURNAL OF ANIMAL ECOLOGY	Andrew	tomasovych	no	male	male		Luca	Borger	either	University of Cambridge	Swansea University
136	Cophylogeny Reconstruction via an Approximate Bayesian Computation	SYSTEMATIC BIOLOGY	C.	troscianko	no	NA	NA		Michael	Charleston	male		University of Tasmania
137	Microhabitat and body size effects on heat tolerance: implications for responses to climate change (army ants: Formicidae, Ecitoninae)	JOURNAL OF ANIMAL ECOLOGY	Kaitlin	wilkes	no	female	female		Jonathan	Newman	male	Drexel University	University of Guelph
138	The adaptation of generalist predators' diet in a multi-prey context: insights from new functional responses	ECOLOGY	Virgile	zhou	no	NA	NA		Sebastian	Schreiber	male	University of Bourgogne	University of California Davis
139	Development and assessment of a new dermal attachment for short-term tagging studies of baleen whales	METHODS IN ECOLOGY AND EVOLUTION	Mark	anstett	no	male	male		Carolyn	Kurle	female	Woods Hole Oceanographic Institute	University of California San Diego
140	Roles of pathogens on replacement of tree seedlings in heterogeneous light environments in a temperate forest: a reciprocal seed sowing experiment	JOURNAL OF ECOLOGY	NA	pashalidou	no	NA	NA		Alison	Power	female	Tohoku University	Cornell University
141	Detecting Hidden Diversification Shifts in Models of Trait-Dependent Speciation and Extinction	SYSTEMATIC BIOLOGY	Jeremy	vijendravarma	no	male	male		Tanja	Stadler	female	University of Tennessee	ETH Zurich
142	Heterogeneous Rates of Molecular Evolution and Diversification Could Explain the Triassic Age Estimate for Angiosperms	SYSTEMATIC BIOLOGY	Jeremy	amarasekare	no	male	male		Mark	Fishbein	male	University of Tennessee	Oklahoma State University
143	Linking anthropogenic resources to wildlife-pathogen dynamics: a review and meta-analysis	ECOLOGY LETTERS	Daniel	barwell	no	either	either		Kevin	Lafferty	male	University of Georgia	USGS Chanel Islands Field Station
144	Ground ice melt in the high Arctic leads to greater ecological heterogeneity	JOURNAL OF ECOLOGY	Michael	boyce	no	male	male		Hans	Cornelissen	male	McGill University	Vrije University
145	Cancer Evolution: Mathematical Models and Computational Inference	SYSTEMATIC BIOLOGY	Niko	cespedes	no	either	NA	babynames.com	Olivier	Gascuel	male	Swiss Federal Institute of Technology	Institut Pasteur
146	Using the Spatial Population Abundance Dynamics Engine for conservation management	METHODS IN ECOLOGY AND EVOLUTION	Nicholas	de roissart	no	male	male		Barbara	Anderson	female	University of Tasmania	Landcare Research, Lincoln University
147	Testing for Independence between Evolutionary Processes	SYSTEMATIC BIOLOGY	Abdelkader	fahimipour	no	male	NA	http://www.babycenter.com	Michael	Charleston	male		University of Tasmania
148	Topology of tree-mycorrhizal fungus interaction networks in xeric and mesic Douglas-fir forests	JOURNAL OF ECOLOGY	Kevin	flockhart	yes	male	male		Marcel	VanDerHeijden	male	Beuth University of Applied Sciences	Agroscope Reckenholz-Tanikon Research Station
149	Intermediate Levels of Bacillus subtilis CodY Activity Are Required for Derepression of the Branched-Chain Amino Acid Permease, BraB	PLoS Genetics	Boris	gilroy	no	male	male		lotte	Sogaard-Andersen	female	Tufts University	Max Planck Institute for Terrestrial Microbiology
150	Long-term phenological trends, species accumulation rates, aphid traits and climate: five decades of change in migrating aphids	JOURNAL OF ANIMAL ECOLOGY	James	govaert	no	male	male		Ken	Wilson	male	Rothamsted Research	Lancaster University
151	Simulation-based assessment of dynamic N-mixture models in the presence of density dependence and environmental stochasticity	METHODS IN ECOLOGY AND EVOLUTION	Edwige	hart	no	female	NA	babynamewizard.com	David	Hodgson	male	Swiss Ornithological Institute	University of Exeter
152	Browsing by an invasive herbivore promotes development of plant and soil communities during primary succession	JOURNAL OF ECOLOGY	Peter	kindsvater	no	male	male		Andrew	MacDougall	male	Landcare Research	University of Guelph
153	Relative roles of ecological and energetic constraints, diversification rates and region history on global species richness gradients	ECOLOGY LETTERS	Jonathan	kourkgy	no	male	male		Hector	Arita	male	Tel Aviv University	Universidad Nacional Autonoma de Mexico
154	Empirical evidence for the scale dependence of biotic interactions	GLOBAL ECOLOGY AND BIOGEOGRAPHY	Jonathan	mason	no	male	male		Allen	Hurlbert	male	Tel Aviv University	University of North Carolina Chapel Hill
155	Edge-mediated compositional and functional decay of tree assemblages in Amazonian forest islands after 26 years of isolation	JOURNAL OF ECOLOGY	Maira	mcnamara	no	female	NA	babynames.com	Peter	Bellingham	male	University of East Anglia	Landcare Research, Lincoln University
156	Experimental parasite community ecology: intraspecific variation in a large tapeworm affects community assembly	JOURNAL OF ANIMAL ECOLOGY	Daniel	moore	no	either	either		Alison	Dunn	female	Max Planck Institute of Evolutionary Biology	University of Leeds
157	Biodiversity in cities needs space: a meta-analysis of factors determining intra-urban biodiversity variation	ECOLOGY LETTERS	Joscha	newsome	no	NA	NA		Nick	Haddad	male	University of Trier	North Carolina State University
158	Central-place foraging and ecological effects of an invasive predator across multiple habitats	ECOLOGY	Cassandra	resetarits	no	female	female		Mark	Carr	male	Oregon State University	University of California Santa Cruz
159	Plant and insect microbial symbionts alter the outcome of plant-herbivore-parasitoid interactions: implications for invaded, agricultural and natural systems	JOURNAL OF ECOLOGY	Alison	rubin	no	female	female		Amy	Austin	female	James Hutton Institute	University of Buenos Aires
160	Fungal effects on plant-plant interactions contribute to grassland plant abundances: evidence from the field	JOURNAL OF ECOLOGY	Jonathan	rutschmann	no	male	male		Marcel	VanDerHeijden	male	University of Alberta	Agroscope Reckenholz-Tanikon Research Station
161	The reciprocal relationship between competition and intraspecific trait variation	JOURNAL OF ECOLOGY	Jonathan	salguero-gomez	no	male	male		Marina	Semchenko	female	University of Tartu	University of Tartu
162	Contrasting beta diversity among regions: how do classical and multivariate approaches compare?	GLOBAL ECOLOGY AND BIOGEOGRAPHY	Joseph	samani	no	male	male		Andres	Baselga	male	Carleton University	University of Santiago de compostela
163	Canopy interactions and physical stress gradients in subtidal communities	ECOLOGY LETTERS	Scott	scranton	no	male	male		Boris	Worm	male	University of Western Australia	Dalhousie University
164	Tropical herbivores provide resilience to a climate-mediated phase shift on temperate reefs	ECOLOGY LETTERS	Scott	studd	no	male	male		David	Bellwood	male	University of Western Australia	James Cook University
165	Ecological effects of artificial light at night on wild plants	JOURNAL OF ECOLOGY	Jonathan	van de kerk	no	male	male		Nathan	Swenson	male	University of Exeter	Michigan State University
166	A Phenomic Scan of the Norfolk Island Genetic Isolate Identifies a Major Pleiotropic Effect Locus Associated with Metabolic and Renal Disorder Markers	PLOS GENETICS	Miles	wang	no	male	male		Kathryn	Burdon	female	Queensland University of Technology	University of Tasmania
167	Comparative Transcriptomics of Convergent Evolution: Different Genes but Conserved Pathways Underlie Caste Phenotypes across Lineages of Eusocial Insects	MOLECULAR BIOLOGY AND EVOLUTION	Ali	woodroffe	no	either	either		Gregory	Wray	male	Iowa State University	Duke University
168	Good reasons to leave home: proximate dispersal cues in a social spider	JOURNAL OF ANIMAL ECOLOGY	Reut	zimmermann	no	female	NA	babynames.com	DeHua	Wang	NA	Ben Gurion University of the Negev	Chinese Academy of Sciences
169	Alien and native plant species play different roles in plant community structure	JOURNAL OF ECOLOGY	Maud	krist	no	female	female		Yvonne	Buckley	female	Lincoln University	Trinity College Dublin
170	Phylogenetic Stability, Tree Shape, and Character Compatibility: A Case Study Using Early Tetrapods	SYSTEMATIC BIOLOGY	Massimo	turner	no	male	NA	babynames.com	Benoit	Dayrat	male		Penn State
171	Protein Homeostasis Imposes a Barrier on Functional Integration of Horizontally Transferred Genes in Bacteria	PLoS Genetics	Shimon	mcbee	no	male	male		Mark	Achtman	male	Harvard University	University of Warwick
172	Assignment of Homoeologs to Parental Genomes in Allopolyploids for Species Tree Inference, with an Example from Fumaria (Papaveraceae)	SYSTEMATIC BIOLOGY	Yann	rachamim	no	NA	NA		Mark	Fishbein	male	University of Gothenburg	Oklahoma State University
173	Dispersal response to climate change: scaling down to intraspecific variation	ECOLOGY LETTERS	Elvire	stapper	no	female	NA	behindthename.com	Jean-Michel	Gaillard	male	CNRS Moulis	CNRS
174	Fossil-based comparative analyses reveal ancient marine ancestry erased by extinction in ray-finned fishes	ECOLOGY LETTERS	Ricardo	vervoort	no	male	male		Helene	Morlon	female	University of Puerto Rico Rio Piedras	CNRS
175	Experimental evidence for the effect of habitat loss on the dynamics of migratory networks	ECOLOGY LETTERS	Gustavo	zoller	no	male	male		Marco	Festa-Bianchet	male	University of Guelph	University of Sherbrooke
176	'You shall not pass!': quantifying barrier permeability and proximity avoidance by animals	JOURNAL OF ANIMAL ECOLOGY	Hawthorne	cameron	no	male	NA	nameberry	John	Fryxell	male	University of Queensland	University of Guelph
177	Ontogeny of Unstable Chromosomes Generated by Telomere Error in Budding Yeast	PLOS GENETICS	Tracey	d'amen	no	either	either		Lorraine	Symington	female	University of Arizona	Columbia University
178	Revisiting Darwin's naturalization conundrum: explaining invasion success of non-native trees and shrubs in southern Africa	JOURNAL OF ECOLOGY	Simeon	karger	no	male	male		Jason	Fridley	male	University of Johannesburg	Syracuse University
179	Ecological and evolutionary variation in community nitrogen use traits during tropical dry forest secondary succession	ECOLOGY	Radika	matthews	no	NA	NA		Maria	Uriarte	female	Brown University	Columbia University
180	Functional Assessment of Disease-Associated Regulatory Variants In Vivo Using a Versatile Dual Colour Transgenesis Strategy in Zebrafish	PLOS GENETICS	Shipra	joaquin torres-romero	no	NA	NA		Francois	Spitz	male	University of Edinburgh	European Molecular Biology Laboratory
181	Regulatory Divergence among Beta-Keratin Genes during Bird Evolution	MOLECULAR BIOLOGY AND EVOLUTION	Maloyjo	baer	no	NA	NA		Gunter	Wagner	male	Academy Sinica	Yale University
182	Maternal effects and population regulation: maternal density-induced reproduction suppression impairs offspring capacity in response to immediate environment in root voles Microtus oeconomus	JOURNAL OF ANIMAL ECOLOGY	Jiang-Hui	evangeliou	yes	either	NA	babynames.com	Rolf	Ims	male	Chinese Academy of Sciences	University of Tromso
183	Interpreting immunological indices: The importance of taking parasite community into account. An example in blackbirds Turdus merula	METHODS IN ECOLOGY AND EVOLUTION	Clotilde	hawkes	no	female	NA	babynames.com	Jessica	Metcalf	female	Sorbonne University	Princeton University
184	SpreaD3: Interactive Visualization of Spatiotemporal History and Trait Evolutionary Processes	MOLECULAR BIOLOGY AND EVOLUTION	Filip	liu	yes	male	male		Sergei	Pond	male	Katholieke University Leuven	Temple University
185	Establishment of a Developmental Compartment Requires Interactions between Three Synergistic Cis-regulatory Modules	PLoS Genetics	Dimitri	sierra	no	male	male		Claude	Desplan	either	University of Basel	New York University
186	Ecology and multilevel selection explain aggression in spider colonies	ECOLOGY LETTERS	Jay	sinsabaugh	no	male	male		Greg	Grether	male	University of Oxford	University of California Los Angeles
187	Epigenome-wide Association Studies and the Interpretation of Disease -Omics	PLOS GENETICS	Ewan	van der voort	no	male	male		Gregory	Barsh	male	Wellcome Trust Genome Campus	Stanford University School of Medicine
188	Ant assemblages have darker and larger members in cold environments	GLOBAL ECOLOGY AND BIOGEOGRAPHY	Tom	meyer	no	male	male		Daniel	Pincheira-Donoso	either	University of Liverpool	University of Lincoln
189	Distinct Roles of Meiosis-Specific Cohesin Complexes in Mammalian Spermatogenesis	PLOS GENETICS	Uddipta	saldana-vazquez	no	NA	NA		Paula	Cohen	female	Technological University of Dresden	Cornell University
190	Bolstered physical defences under nutrient-enriched conditions may facilitate a secondary foundational algal species in the South Pacific	JOURNAL OF ECOLOGY	Sarah	banerji	no	female	female		Brian	Silliman	male	University of California Los Angeles	Duke University
191	Demographic buffering of life histories? Implications of the choice of measurement scale	ECOLOGY	Eirin	bayandala	no	female	NA	behindthename.com	Brian	Inouye	male	Norwegian University of Science and Technology	Florida State University
192	On the island biogeography of aliens: a global analysis of the richness of plant and bird species on oceanic islands	GLOBAL ECOLOGY AND BIOGEOGRAPHY	Tim	benesh	no	either	either		Richard	Field	male	University College London	University of Nottingham
193	Exact Bayesian inference for animal movement in continuous time	METHODS IN ECOLOGY AND EVOLUTION	Paul	jackson	no	male	male		Robert	O'Hara	male	University of Sheffield	Biodiversitat und Klima
194	Variation and macroevolution in leaf functional traits in the Hawaiian silversword alliance (Asteraceae)	JOURNAL OF ECOLOGY	Benjamin	jing	no	male	male		Jennifer	Lau	female	University of Oxford	Michigan State University
195	Levels and limits in artificial selection of communities	ECOLOGY LETTERS	Manuel	penk	no	male	male		James	Grover	male	University Paris est Creteil Val de Marne	University of Texas Arlington
196	The Epigenomic Landscape of Prokaryotes	PLOS GENETICS	Matthew	susi	no	male	male		Gang	Fang	male	University of California Berkeley	University of Minnesota
197	Short-term climate change manipulation effects do not scale up to long-term legacies: effects of an absent snow cover on boreal forest plants	JOURNAL OF ECOLOGY	Gesche	cheng	no	female	NA	behindthename.com		NA	NA	Umea University
198	Inferring species extinction: the use of sighting records	METHODS IN ECOLOGY AND EVOLUTION	Elizabeth	lin	no	female	female		David	Hodgson	male	University College London	University of Exeter
199	TR8: an R package for easily retrieving plant species traits	METHODS IN ECOLOGY AND EVOLUTION	Gionata	condie	no	male	NA	behindthename.com	Richard	Fitzjohn	male		Macquarie University
200	Gastropods slow down succession and maintain diversity in cryptogam communities	ECOLOGY	Steffen	johnson	no	male	male		Peter	Kotanen	male	University of Bern	University of Toronto
201	Linking multidimensional functional diversity to quantitative methods: a graphical hypothesis-evaluation framework	ECOLOGY	Kate	bennett	no	female	female		Jeannine	Cavender-Bares	female	University of San Diego	University of Minnesota
202	Temperature-driven changes in the diet preference of omnivorous copepods: no more meat when it's hot? Aresponse to Winder et al.	ECOLOGY LETTERS	Maarten	borer	no	male	NA	behindthename.com	Gregor	Fussmann	male	Alfred Wegener Institute	McGill University
203	Temperature driven changes in the diet preference of omnivorous copepods: no more meat when it's hot?	ECOLOGY LETTERS	Maarten	collins	no	male	NA	behindthename.com	Gregor	Fussmann	male	Alfred Wegener Institute	McGill University
204	RNeXML: a package for reading and writing richly annotated phylogenetic, character and trait data in r	METHODS IN ECOLOGY AND EVOLUTION	Carl	dawson	no	male	male		Richard	Fitzjohn	male	University of California Berkeley	Macquarie University
205	Correlates of extinction risk in squamate reptiles: the relative importance of biology, geography, threat and range size	GLOBAL ECOLOGY AND BIOGEOGRAPHY	Monika	eichenberg	no	female	female		Miguel	Olalla-Tarraga	male	Zoological Society of London	University of Alcala
206	Testing for Deperet's Rule (Body Size Increase) in Mammals using Combined Extinct and Extant Data	SYSTEMATIC BIOLOGY	Folmer	fuchslueger	no	male	NA	behindthename.com	Norm	Macleaod	male	Umea University	Natural history museum
207	North-South Colonization Associated with Local Adaptation of the Wild Tomato Species Solanum chilense	MOLECULAR BIOLOGY AND EVOLUTION	Katharina	gundale	no	female	female		Hideki	Innan	male	University of Munich	School of Advanced Sciences
208	Differential effects of genetic vs. environmental quality in Drosophila melanogaster suggest multiple forms of condition dependence	ECOLOGY LETTERS	Russell	herben	no	male	male		David	Westneat	male	University of New South Wales	University of Kentucky
209	Genomic Signature of Selective Sweeps Illuminates Adaptation of Medicago truncatula to Root-Associated Microorganisms	MOLECULAR BIOLOGY AND EVOLUTION	Maxime	litchman	no	female	NA	babynames.com	Hideki	Innan	male	University of Toulouse	School of Advanced Sciences
210	Spatial variation in age structure among colonies of a marine snake: the influence of ectothermy	JOURNAL OF ANIMAL ECOLOGY	Xavier	liu	no	male	male		Shai	Meiri	male	University La Rochelle	Tel Aviv University
211	Genome-Scale Mapping of Escherichia coli sigma(54) Reveals Widespread, Conserved Intragenic Binding	PLOS GENETICS	Richard	midgley	no	male	male		lotte	Sogaard-Andersen	female	New York State Department of Health	Max Planck Institute for Terrestrial Microbiology
212	Reproductive effort accelerates actuarial senescence in wild birds: an experimental study (vol 17, pg 599, 2014)	ECOLOGY LETTERS	Jelle	mooney	no	NA	NA			NA	NA	University of Groningen
213	Habitat fragmentation alters the properties of a host-parasite network: rodents and their helminths in South-East Asia	JOURNAL OF ANIMAL ECOLOGY	Frederic	moore	no	male	male		Jason	Tylianakis	male	Universite de Montpellier 2	University of Canterbury
214	Food-web composition and plant diversity control foliar nutrient content and stoichiometry	JOURNAL OF ECOLOGY	Elizabeth	mueller	no	female	female		Amy	Zanne	female	University of Minnesota	George Washington University
215	Impacts of breeder loss on social structure, reproduction and population growth in a social canid	JOURNAL OF ANIMAL ECOLOGY	Bridget	myers	no	female	female		Stan	Boutin	male	University of Alaska Fairbanks	University of Alberta
216	Stuck in motion? Reconnecting questions and tools in movement ecology	JOURNAL OF ANIMAL ECOLOGY	Luca	olli	no	either	NA	babynames.com		Editorial	NA	Swansea University	NA
217	The general dynamic model: towards a unified theory of island biogeography?	GLOBAL ECOLOGY AND BIOGEOGRAPHY	Michael	raymond	no	male	male		Richard	Field	male	University of Oxford	University of Nottingham
218	Effects of post-glacial phylogeny and genetic diversity on the growth variability and climate sensitivity of European silver fir	JOURNAL OF ECOLOGY	Michal	sato	no	either	either		Richard	Shefferson	male	Technological University of Zvolen	University of Tokyo
219	Geographical coincidence and mimicry between harmless snakes (Colubridae: Oxyrhopus) and harmful models (Elapidae: Micrurus)	GLOBAL ECOLOGY AND BIOGEOGRAPHY	Renan	schittko	no	NA	NA			NA	NA	University of Mississippi
220	Testing the ability of functional diversity indices to detect trait convergence and divergence using individual-based simulation	METHODS IN ECOLOGY AND EVOLUTION	Zoltan	schrama	no	male	NA	babynames.com	Tamara	Munkemuller	female		Universite Joseph Fourier
221	Enhanced computational methods for quantifying the effect of geographic and environmental isolation on genetic differentiation	METHODS IN ECOLOGY AND EVOLUTION	Filippo	schuldt	no	male	NA	behindthename.com	Douglas	Yu	male	Technological University of Denmark	University of East Anglia
222	The weakness of evidence supporting tropical niche conservatism as a main driver of current richness-temperature gradients	GLOBAL ECOLOGY AND BIOGEOGRAPHY	Veronique	schwoerer	no	female	female		Allen	Hurlbert	male	University of Ottawa	University of North Carolina Chapel Hill
223	Can the richness-climate relationship be explained by systematic variations in how individual species' ranges relate to climate?	GLOBAL ECOLOGY AND BIOGEOGRAPHY	Veronique	shelby	no	female	female		John-Arvid	Grytnes	male	University of Ottawa	University of Bergen
224	Inferring Bounded Evolution in Phenotypic Characters from Phylogenetic Comparative Data	SYSTEMATIC BIOLOGY	Florian	stepien	no	male	male		Tanja	Stadler	female	University of Zurich	ETH Zurich
225	Top-down and bottom-up forces interact at thermal range extremes on American lobster	JOURNAL OF ANIMAL ECOLOGY	Stephanie	templer	no	female	female		William	Gurney	male	Dalhousie University	University of Strathclyde
226	Ecological causes of multilevel covariance between size and first-year survival in a wild bird population	JOURNAL OF ANIMAL ECOLOGY	Sandra	valverde-barrantes	no	female	female		Fanie	Pelletier	NA	University of Oxford	University of Sherbrooke
227	Spring temperatures influence selection on breeding date and the potential for phenological mismatch in a migratory bird	ECOLOGY	E.	veldhuis	no	male	male		John	Sauer	male	Illinois State University	USGS Patuxent Wildlife Research Center
228	Persistent sex-by-environment effects on offspring fitness and sex-ratio adjustment in a wild bird population	JOURNAL OF ANIMAL ECOLOGY	E.	vieira	no	male	male		Simon	Griffith	male	Illinois State University	Macquarie University
229	The relative importance of intrinsic and extrinsic factors in the decline of obligate seeder forests	GLOBAL ECOLOGY AND BIOGEOGRAPHY	David	wubs	yes	male	male		Ben	Poulter	male	University of Tasmania	Montana State University
230	From mice to elephants: overturning the 'one size fits all' paradigm in marine plankton food chains	ECOLOGY LETTERS	Daniel	dawson	no	either	either		Tim	Wootton	either	Queens University	University of Chicago
231	Spatial patterns and predictors of trophic control in marine ecosystems	ECOLOGY LETTERS	Daniel	mara fernandez-palacios	no	either	either		Giulio	DeLeo	male	Queens University	Stanford University
232	Can habitat selection predict abundance?	JOURNAL OF ANIMAL ECOLOGY	Mark	matthews	no	male	male		Luca	Borger	either	University of Alberta	Swansea University
233	Predictive modelling of habitat selection by marine predators with respect to the abundance and depth distribution of pelagic prey	JOURNAL OF ANIMAL ECOLOGY	Charlotte	steinbauer	no	female	female		Michael	Wunder	male	University of Washington	University of Colorado Denver
234	Evolutionary History of the Nesophontidae, the Last Unplaced Recent Mammal Family	MOLECULAR BIOLOGY AND EVOLUTION	Selina	traveset	no	female	female		Beth	Shapiro	female	Natural History Museum	University of California Santa Cruz
235	Understanding the dominant controls on litter decomposition	JOURNAL OF ECOLOGY	Mark	ellingsen	no	male	male		Will	Cornwell	male	Yale University	University of New South Wales
236	Space to invade? Comparative range infilling and potential range of invasive and native plants	GLOBAL ECOLOGY AND BIOGEOGRAPHY	Bethany	medina-gomez	no	female	female		Linda	Beaumont	female	University of Massachusetts Amherst	Macquarie University
237	Drivers of parasite sharing among Neotropical freshwater fishes	JOURNAL OF ANIMAL ECOLOGY	Mariana	munch	no	female	female		Christophe	Eizaguirre	male	University Federal Parana	Queen Mary University of London
238	Improving intraspecific allele networks inferred by maximum parsimony	METHODS IN ECOLOGY AND EVOLUTION	Vincent	o'farrell	no	male	male		Oscar	Gaggiotti	male	Universite Libre de Bruxelles	University of St. Andrews
239	Precipitation alters the strength of evolutionary priority effects in forest community assembly of pteridophytes and angiosperms	JOURNAL OF ECOLOGY	Angela	eggeman	no	female	female		David	Edwards	male	Landcare Research	University of Sheffield
240	Species-Level Phylogeny and Polyploid Relationships in Hordeum (Poaceae) Inferred by Next-Generation Sequencing and In Silico Cloning of Multiple Nuclear Loci	SYSTEMATIC BIOLOGY	Jonathan	elbroch	yes	male	male		Roberta	Mason-Gamer	female	Institute for Plant Genetics and Crop Plant Research Germany	University of Illinois at Chicago
241	Niche construction by growth forms is as strong a predictor of species diversity as environmental gradients	JOURNAL OF ECOLOGY	Kari	hill	no	female	female		Sandra	Lavorel	female	University of Tromso	CNRS
242	Dynamic seascapes predict the marine occurrence of an endangered species: Atlantic Sturgeon Acipenser oxyrinchus oxyrinchus	METHODS IN ECOLOGY AND EVOLUTION	Matthew	pontremoli	no	male	male		Carolyn	Kurle	female	University of Delaware	University of California San Diego
243	Species interactions regulate the collapse of biodiversity and ecosystem function in tropical forest fragments	ECOLOGY	Tom	takagi	no	male	male		Jeannine	Cavender-Bares	female	University of Oxford	University of Minnesota
244	Overcoming limitations of modelling rare species by using ensembles of small models	METHODS IN ECOLOGY AND EVOLUTION	Frank	alagador	no	either	either		Barbara	Anderson	female	Swiss Federal Research Institute WSL	Landcare Research, Lincoln University
245	Comparison of the accuracy and consistency of likelihood-based estimation routines for genetic stock identification	METHODS IN ECOLOGY AND EVOLUTION	Travis	beeton	no	male	male		Steven	Kembel	male	Michigan State University	University of Quebec at Montreal
246	Canonical Poly(A) Polymerase Activity Promotes the Decay of a Wide Variety of Mammalian Nuclear RNAs	PLOS GENETICS	Stefan	breiner	no	male	male		Torben	Jensen	male	University of Texas Southwest Medical Center Dallas	Aarhus University
247	A multiple-scale assessment of long-term aspen persistence and elevational range shifts in the Colorado Front Range	ECOLOGICAL MONOGRAPHS	Mario	harwood	no	male	male		Joseph	Yavitt	male	University of Northern Colorado	Cornell University
248	The relative performance of AIC, AIC(C) and BIC in the presence of unobserved heterogeneity	METHODS IN ECOLOGY AND EVOLUTION	Mark	hassan	no	male	male		Robert	Freckleton	male	Biomath and Stat Scotland	University of Sheffield
249	How individual links affect network stability in a large-scale, heterogeneous metacommunity	ECOLOGY	Jedediah	mirsky	no	male	male		Mark	Hebblewhite	male	University of British Columbia	University of Montana
250	What doesn't kill you might make you stronger: functional basis for variation in body armour	JOURNAL OF ANIMAL ECOLOGY	Chris	mukherjee	no	either	either		DeHua	Wang	NA	University Stellenbosch	Chinese Academy of Sciences
251	Assessing the robustness of quantitative fatty acid signature analysis to assumption violations	METHODS IN ECOLOGY AND EVOLUTION	Jeffrey	youngentob	no	male	male		Matthew	Davey	male	USGS Alaska Science Center	University of Cambridge
252	Detecting Macroevolutionary Self-Destruction from Phylogenies	SYSTEMATIC BIOLOGY	Lindell	brace	no	NA	NA		Thomas	Buckley	male	Australian National University	Landcare Research
253	Model selection and assessment for multi-species occupancy models	ECOLOGY	Kristin	chatterjee	no	female	female				NA	Colorado State University
254	Accounting for imperfect detection in Hill numbers for biodiversity studies	METHODS IN ECOLOGY AND EVOLUTION	Kristin	kim	no	female	female		Robert	O'Hara	male	Colorado State University	Biodiversitat und Klima
255	Dynamic occupancy models for explicit colonization processes	ECOLOGY	Kristin	kim	no	female	female		Evan	Cooch	male	Colorado State University	Cornell University
256	Global evidence of positive impacts of freshwater biodiversity on fishery yields	GLOBAL ECOLOGY AND BIOGEOGRAPHY	Emma	mendes	no	female	female		Derek	Tittensor	male	University of Southampton	Dalhousie University
257	How well can body size represent effects of the environment on demographic rates? Disentangling correlated explanatory variables	JOURNAL OF ANIMAL ECOLOGY	Mollie	poon	no	female	female		Dylan	Childs	male	University of Zurich	University of Sheffield
258	Animal movement constraints improve resource selection inference in the presence of telemetry error	ECOLOGY	Brian	wertheim	no	male	male		Evan	Cooch	male	Colorado State University	Cornell University
259	Compensatory dynamics stabilize aggregate community properties in response to multiple types of perturbations	ECOLOGY	Bryan	jones	no	male	male		Ellen	vanDonk	female	Virginia Tech	Netherlands Institute of Ecology
260	Success of spatial statistics in determining underlying process in simulated plant communities	JOURNAL OF ECOLOGY	Calum	dewey	no	male	NA	babynames.com	Lauren	Sandhu	either	University of Edinburgh	Journal of Ecology
261	Disentangling legacy effects from environmental filters of postfire assembly of boreal tree assemblages	ECOLOGY	Carissa	barberan	no	female	female		Anthony	D'amato	male	University of Saskatchewan	University of Vermont
262	Uniting paradigms of connectivity in marine ecology	ECOLOGY	Christopher	chen	no	male	male		Daniel	Schindler	either	University of Queensland	University of Washington
263	Invader immunology: invasion history alters immune system function in cane toads (Rhinella marina) in tropical Australia	ECOLOGY LETTERS	Gregory	cox	no	male	male		James	Byers	male	University of Sydney	University of Georgia
264	Individual variation changes dispersal distance and area requirements of a checkerspot butterfly	ECOLOGY	Leone	crotty	no	female	female		Brian	Inouye	male	University of Georgia	Florida State University
265	Invasive carnivores alter ecological function and enhance complementarity in scavenger assemblages on ocean beaches	ECOLOGY	Marion	dorn	no	either	either		Madan	Oli	male	University of the Sunshine Coast	University of Florida
266	Simulating regimes of chemical disturbance and testing impacts in the ecosystem using a novel programmable dosing system	METHODS IN ECOLOGY AND EVOLUTION	Mark	farina	no	male	male		Carolyn	Kurle	female	University College Dublin	University of California San Diego
267	Drought-induced stomatal closure probably cannot explain divergent white spruce growth in the Brooks Range, Alaska, USA	ECOLOGY	Annalis	mori	no	female	NA	babynames.com	David	Williams	male	University of Alaska Anchorage	University of Wyoming
268	Malagasy Genetic Ancestry Comes from an Historical Malay Trading Post in Southeast Borneo	MOLECULAR BIOLOGY AND EVOLUTION	Nicolas	hofmeister	no	male	male		Connie	Mulligan	either	University of Toulouse	University of Florida
269	The influence of habitat fragmentation on multiple plant-animal interactions and plant reproduction	ECOLOGY	Lars	charette	no	male	male		Gordon	Fox	male	Michigan State University	University of South Florida
270	The Type VI Secretion TssEFGK-VgrG Phage-Like Baseplate Is Recruited to the TssJLM Membrane Complex via Multiple Contacts and Serves As Assembly Platform for Tail Tube/Sheath Polymerization	PLOS GENETICS	Yannick	hansson	no	NA	NA		Patrick	Viollier	male	Aix Marseille University	University of Geneva Medical School
271	Exploring the role of temperature in the ocean through metabolic scaling	ECOLOGY	John	hebert	no	male	male		Nathan	Sanders	male	University of North Carolina Chapel Hill	University of Tennessee
272	The importance of autonomous selfing in preventing hybridization in three closely related plant species	JOURNAL OF ECOLOGY	Rein	holgerson	no	NA	NA			NA	NA
273	Using codispersion analysis to characterize spatial patterns in species co-occurrences	ECOLOGY	Hannah	hossie	no	female	female		Helene	Wagner	female	Lincoln University	University of Toronto
274	Does the biogeographic origin of species matter? Ecological effects of native and non-native species and the use of origin to guide management	JOURNAL OF ECOLOGY	Yvonne	ferrier-pages	no	female	female		David	Gibson	male	University of Dublin Trinity College	Southern Illinois University
275	A functional model for characterizing long-distance movement behaviour	METHODS IN ECOLOGY AND EVOLUTION	Frances	mrowicki	no	female	female		Jason	Matthiopoulos	male	Colorado State University	University of Glasgow
276	Climate drivers of seed production in Picea engelmannii and response to warming temperatures in the southern Rocky Mountains	JOURNAL OF ECOLOGY	Arne	saha	no	male	male		Nicole	Rafferty	female	Colorado State University	University of Arizona
277	Biotic resistance to tropical ornamental invasion	JOURNAL OF ECOLOGY	Jennifer	vasconcelos	no	female	female		Scott	Wilson	male	University of Hawaii Manoa	University of Regina
278	Convergence among global biogeographical realms in the physiological niche of evergreen and deciduous vegetation	GLOBAL ECOLOGY AND BIOGEOGRAPHY	Robert	delgado-baquerizo	no	male	male		Thomas	Gillespie	male	Goethe University	Emory University
279	Salamander growth rates increase along an experimental stream phosphorus gradient	ECOLOGY	Phillip	fedriani	no	male	male		Donald	Strong	male	University of Georgia	University of California Davis
280	Do native and invasive plants differ in their interactions with arbuscular mycorrhizal fungi? A meta-analysis	JOURNAL OF ECOLOGY	Rebecca	jaworski	no	female	female		Marcel	VanDerHeijden	male	Western Washington University	Agroscope Reckenholz-Tanikon Research Station
281	Temperature-induced recruitment pulses of Arctic dwarf shrub communities	JOURNAL OF ECOLOGY	Ulf	lhotsky	no	either	NA	babynames.com	John	Lee	male	Swiss Federal Research Institute WSL	University of Sheffield
282	Global Salmonidae introductions reveal stronger ecological effects of changing intraspecific compared to interspecific diversity	ECOLOGY LETTERS	Mathieu	lienard	no	male	NA	sheknowns.com	Franck	Courchamp	male	University of Toulouse	Universite Paris-Sud
283	Not all non-natives are equally unequal: reductions in herbivore -diversity depend on phylogenetic similarity to native plant community	ECOLOGY LETTERS	Karin	baumgartner	no	female	female		Dov	Sax	male	University of Delaware	Brown University
284	AKTIP/Ft1, a New Shelterin-Interacting Factor Required for Telomere Maintenance	PLOS GENETICS	Romina	breece	no	NA	NA		Yikang	Rong	NA	University Roma la Sapienza	NIH
285	Primary productivity is weakly related to floristic alpha and beta diversity across Australia	GLOBAL ECOLOGY AND BIOGEOGRAPHY	Hugh	browne	no	male	male		Richard	Field	male	University of New South Wales	University of Nottingham
286	Ecological diversification associated with the pharyngeal jaw diversity of Neotropical cichlid fishes	JOURNAL OF ANIMAL ECOLOGY	Edward	gonzalez-bergonzoni	no	male	male		Martin	Genner	male	Auburn University	University of Bristol
287	Simple mechanistic models can partially explain local but not range-wide co-occurrence of African mammals	GLOBAL ECOLOGY AND BIOGEOGRAPHY	Falko	greer	no	male	NA	babynamespedia	Salit	Kark	NA	Katholieke University Leuven	University of Queensland
288	The Replisome-Coupled E3 Ubiquitin Ligase Rtt101(Mms22) Counteracts Mrc1 Function to Tolerate Genotoxic Stress	PLOS GENETICS	Raymond	king	no	male	male		Judith	Campbell	either	ETH Zurich	California Institute of Technology
289	Holocene variability of an Amazonian hyperdominant	JOURNAL OF ECOLOGY	Mark	mcconnell	no	male	male			NA	NA	Florida Institute of Technology
290	Consistency of trematode infection prevalence in host populations across large spatial and temporal scales	ECOLOGY	James	payne	no	male	male		Steven	Morgan	male	University of Georgia	Bodega Marine Laboratory
291	Episodic bamboo die-off, neighbourhood interactions and tree seedling performance in a Patagonian mixed forest	JOURNAL OF ECOLOGY	Fernando	voigt	no	male	male		Glenn	Matlack	either	University of Buenos Aires	Ohio University
292	Natural Selection in the Great Apes	MOLECULAR BIOLOGY AND EVOLUTION	Alexander	polvi	no	male	male		Ryan	Hernandez	male	Max Planck Institute of Evolutionary Anthropology	University of California San Francisco
293	How many routes lead to migration? Comparison of methods to assess and characterize migratory movements	JOURNAL OF ANIMAL ECOLOGY	Francesca	leigh	no	female	female		Luca	Borger	either	Foundation Edmund Mach	Swansea University
294	ctmm: anR package for analyzing animal relocation data as a continuous-time stochastic process	METHODS IN ECOLOGY AND EVOLUTION	Justin	delgado-baquerizo	no	either	either		Robert	Freckleton	male	National Zoological Park Front Royal	University of Sheffield
295	Nondestructive estimates of above-ground biomass using terrestrial laser scanning	METHODS IN ECOLOGY AND EVOLUTION	Kim	emond	no	either	either		Sean	McMahon	either	Wageningen University	Smithsonian Environmental Research Center
296	To die or not to die: early warnings of tree dieback in response to a severe drought	JOURNAL OF ECOLOGY	J.	derelle	no	NA	NA		David	Gibson	male	ARAID Institute Pirenaico	Southern Illinois University
297	Global meta-analysis of the impacts of terrestrial invertebrate invaders on species, communities and ecosystems	GLOBAL ECOLOGY AND BIOGEOGRAPHY	Erin	heintzman	no	either	either		Adriana	Ruggiero	female	University of Helsinki	Universidad Nacional del Comahue
298	Modeling trade-offs between plant fiber and toxins: a framework for quantifying risks perceived by foraging herbivores	ECOLOGY	Meghan	hosner	no	female	female		Thomas	Valone	male	Washington State University	St. Louis University
299	Ecological interactions and the fitness effect of water-use efficiency: Competition and drought alter the impact of natural MPK12 alleles in Arabidopsis	ECOLOGY LETTERS	Brandon	egan	no	male	male		Brian	Enquist	male	University of Texas	University of Arizona
300	Environmental change disrupts communication and sexual selection in a stickleback population	ECOLOGY	Ulrika	keith	no	female	female		Kirk	Winemiller	male	University of Helsinki	Texas A&M University
301	When do we need more data? A primer on calculating the value of information for applied ecologists	METHODS IN ECOLOGY AND EVOLUTION	Stefano	khemici	no	male	male		Olivier	Gimenez	male	Zoological Society of London	CNRS
302	Robust Estimation of Evolutionary Distances with Information Theory	MOLECULAR BIOLOGY AND EVOLUTION	Minh	li	no	either	NA	babynames.com	Koichiro	Tamura	NA	University of Queensland	Tokyo Metropolitan University
303	Unravelling the natural dynamics and resilience patterns of underwater Mediterranean forests: insights from the demography of the brown alga Cystoseira zosteroides	JOURNAL OF ECOLOGY	Pol	davidian	no	NA	NA		Brian	Silliman	male	University of Barcelona	Duke University
304	The role of life history traits in mammalian invasion success	ECOLOGY LETTERS	Isabella	heisler	no	female	female		John	Wiens	male	University of Hull	University of Arizona
305	Frost sensitivity of leaves and flowers of subalpine plants is related to tissue type and phenology	JOURNAL OF ECOLOGY	Paul	jenni-eiermann	no	male	male		Frida	Piper	female	Rocky Mountain Biological Labs	Austral University of Chile
306	A Phylogenetic Analysis of 34 Chloroplast Genomes Elucidates the Relationships between Wild and Domestic Species within the Genus Citrus	MOLECULAR BIOLOGY AND EVOLUTION	Jose	nedelec	no	male	male		Shizhong	Xu	NA	Center for Investment Principe Felipe	University of California Riverside
307	What it takes to invade grassland ecosystems: traits, introduction history and filtering processes	ECOLOGY LETTERS	Marta	tomaszewicz	no	female	female		Elsa	Cleland	female	Universite Grenoble Alpes	University of California San Diego
308	Analysing patterns of spatial and niche overlap among species at multiple resolutions	GLOBAL ECOLOGY AND BIOGEOGRAPHY	Marcel	zarybnicka	no	male	male		Richard	Field	male	Australian National University	University of Nottingham
309	Lost in the Other Half: Improving Accuracy in Geometric Morphometric Analyses of One Side of Bilaterally Symmetric Structures	SYSTEMATIC BIOLOGY	Andrea	guo	no	either	either		Norman	MacLeod	male	University Modena and Reggio Emilia	Natural history museum
310	BAT - Biodiversity Assessment Tools, an R package for the measurement and estimation of alpha and beta taxon, phylogenetic and functional diversity	METHODS IN ECOLOGY AND EVOLUTION	Pedro	albertsen	no	male	male		Steven	Kembel	male	University of Helsinki	University of Quebec at Montreal
311	Generalist birds promote tropical forest regeneration and increase plant diversity via rare-biased seed dispersal	ECOLOGY	Tomas	allen	no	male	male		Thomas	Valone	male	Penn State	St. Louis University
312	The effect of competition on responses to drought and interannual climate variability of a dominant conifer tree of western North America	JOURNAL OF ECOLOGY	Gunnar	allen	no	male	NA	babynames.com	Shurong	Zhou	NA	University of Montana	Fudan University
313	Response of plankton to nutrients, planktivory and terrestrial organic matter: a model analysis of whole-lake experiments	ECOLOGY LETTERS	Stephen	gamelon	no	male	male		Punidan	Jeyasingh	NA	University of Wisconsin Madison	Oklahoma State University
314	Inferring species interactions in ecological communities: a comparison of methods at different levels of complexity	METHODS IN ECOLOGY AND EVOLUTION	Francesco	kempel	no	male	male		Mark	Rees	male	Ecole Polytechnic Federale Lausanne	University of Sheffield
315	Replication and Active Partition of Integrative and Conjugative Elements (ICEs) of the SXT/R391 Family: The Line between ICEs and Conjugative Plasmids Is Getting Thinner	PLOS GENETICS	Nicolas	mcloughlin	no	male	male		Matthew	Waldor	male	Universite de Sherbrooke	Harvard University
316	A Coevolutionary Arms Race between Hosts and Viruses Drives Polymorphism and Polygenicity of NK Cell Receptors	MOLECULAR BIOLOGY AND EVOLUTION	Paola	merot	no	female	female		Helen	Piontkivska	female	University of Utrecht	Kent State University
317	Modularity, pollination systems, and interaction turnover in plant-pollinator networks across space	ECOLOGY	Daniel	stone	no	either	either		Rebecca	Irwin	female	Universidade Estadual Paulista	Dartmouth College
318	Ancient DNA Traces Extinct Caribbean "Island Murderer" Back to the Dawn of Mammals	MOLECULAR BIOLOGY AND EVOLUTION	Joseph	brown	no	male	male			NA	NA	MBE Press Off
319	First by Land, Then by Sea: Origins of Dietary Adaptations for Whales and Dolphins during Land to Sea Transition	MOLECULAR BIOLOGY AND EVOLUTION	Joseph	gagnon	no	male	male			NA	NA	MBE Press Off
320	Scorpion Toxin Insights May Lead to a New Class of Insecticides	MOLECULAR BIOLOGY AND EVOLUTION	Joseph	hite	no	male	male			NA	NA	MBE Press Off
321	A Symbiotic Microbe's Life: Finding the Host with the Most Leads to Genomic Instability, Deletions	MOLECULAR BIOLOGY AND EVOLUTION	Joseph	narr	no	male	male			NA	NA	MBE Press Off
322	Understanding Epidemic Outbreaks through Cutting-edge Computational Tools	MOLECULAR BIOLOGY AND EVOLUTION	Joseph	saarenheimo	yes	male	male			NA	NA	MBE Press Off
323	Grindin' with Bindin: Evolution of a Key Protein Involved in Sea Star Sexual Selection	MOLECULAR BIOLOGY AND EVOLUTION	Joseph	carboni	no	male	male			NA	NA	MBE Press Off
324	New "Forward Genomics" Approach to Identify Keys to Loss of Vision in Blind Mammals	MOLECULAR BIOLOGY AND EVOLUTION	Joseph	hacker	no	male	male			NA	NA	MBE Press Off
325	Reconstructing the Sixth Century Plague from a Victim	MOLECULAR BIOLOGY AND EVOLUTION	Joseph	ogle	no	male	male			NA	NA	MBE Press Off
326	Where the Buffalo Have Evolutionarily Roamed	MOLECULAR BIOLOGY AND EVOLUTION	Joseph	klein	no	male	male			NA	NA	MBE Press Off
327	Researchers Show Nature Conserves Its Most Vital DNA by Multitasking	MOLECULAR BIOLOGY AND EVOLUTION	Joseph	vieilledent	no	male	male			NA	NA	MBE Press Office San Diego
328	The Call of the Sea: Mammalian Transition Back to the Sea Occurred Three Times Independently and Involved Adaptation from Hundreds of Genes	MOLECULAR BIOLOGY AND EVOLUTION	Joseph	gautier	no	male	male			NA	NA	MBE Press Office San Diego
329	New Insights into Coral Bleaching	MOLECULAR BIOLOGY AND EVOLUTION	Joseph	hedges	yes	male	male			NA	NA	MBE Press Office San Diego
330	The Telltale Heart of Chordate Evolution: New Study Shows Model Organism Making Do with Less	MOLECULAR BIOLOGY AND EVOLUTION	Joseph	hugall	no	male	male			NA	NA	MBE Press Office San Diego
331	New Grand Tree of Life Study Shows a Clock-Like Trend in the Emergence of New Species and Diversity	MOLECULAR BIOLOGY AND EVOLUTION	Joseph	khan	no	male	male			NA	NA
332	Most Comprehensive Study to Date Reveals Evolutionary History of Citrus	MOLECULAR BIOLOGY AND EVOLUTION	Joseph	torres-dowdall	no	male	male			NA	NA
333	Into Thin Air and Back: Deer Mouse Study Examines High-Altitude Adaptation	MOLECULAR BIOLOGY AND EVOLUTION	Joseph	czypionka	no	male	male			NA	NA
334	Unraveling the Genetic Basis of Seahorse Male Pregnancy	MOLECULAR BIOLOGY AND EVOLUTION	Joseph	feng	no	male	male			NA	NA
335	Regal Setting Showcases Crown Jewels of SMBE 2015 Science	MOLECULAR BIOLOGY AND EVOLUTION	Joseph	fisher	no	male	male			NA	NA
336	The Path to High Drug Resistance for Staph Infections	MOLECULAR BIOLOGY AND EVOLUTION	Joseph	leighton	no	male	male			NA	NA
337	Genomics of American Black Bears Reveal Surprising Ancient Migration Patterns to Aid Conservation Efforts	MOLECULAR BIOLOGY AND EVOLUTION	Joseph	pardo-diaz	no	male	male			NA	NA
338	Kissing Cousins, Arranged Marriages, and Genetic Diversity	MOLECULAR BIOLOGY AND EVOLUTION	Joseph	park	no	male	male			NA	NA
339	Evolutionary Study of Birds' Sense of Smell Reveals Important Clues for Behavior and Adaptation	MOLECULAR BIOLOGY AND EVOLUTION	Joseph	sturrock	no	male	male			NA	NA
340	The Evolution of Beer	MOLECULAR BIOLOGY AND EVOLUTION	Joseph	woinarski	yes	male	male			NA	NA
341	Of Skin and Teeth: Identifying Key Differences in Asians	MOLECULAR BIOLOGY AND EVOLUTION	Joseph	everson	no	male	male			NA	NA
342	Knee-Deep in Spider Leg Evolution	MOLECULAR BIOLOGY AND EVOLUTION	Joseph	linkem	no	male	male			NA	NA
343	A Dominant Evolutionary Theme Emerges to Better Predict Clinical Outcomes for Cancer	MOLECULAR BIOLOGY AND EVOLUTION	Joseph	upadhyay	no	male	male			NA	NA
344	Predicting the Human Genome Using Evolution	MOLECULAR BIOLOGY AND EVOLUTION	Joseph	finsterbusch	no	male	male			NA	NA
345	Scientists Explore a Master Genetic Switch That Plays a Key Role in Energy Metabolism and Human Brain Evolution and Function	MOLECULAR BIOLOGY AND EVOLUTION	Joseph	deady	no	male	male			NA	NA
346	Transposable Elements versus the Fungal Genome: Impact on Whole-Genome Architecture and Transcriptional Profiles	PLOS GENETICS	Raul	castle	no	male	male		Cedrid	Feschotte	male	University Public Navarra	University of Utah
347	Novel Genetic Variants for Cartilage Thickness and Hip Osteoarthritis	PLOS GENETICS	Martha	taylor	no	female	female		Gregory	Barsh	male	Erasmus University	Stanford University
348	FANCI Regulates Recruitment of the FA Core Complex at Sites of DNA Damage Independently of FANCD2	PLoS Genetics	Maria	verbruggen	no	female	female		Gregory	Copenhaver	male	Fred Hutchinson Cancer Research Center	University of North Carolina Chapel Hill
349	Soil abiotic and biotic controls on plant performance during primary succession in a glacial landscape	JOURNAL OF ECOLOGY	Sarah	hogan	no	female	female		Franciska	deVries	female	University of Montana	University of Manchester
350	Connectivity structures local population dynamics: a long-term empirical test in a large metapopulation system	ECOLOGY	Max	prado-junior	no	either	either		Sergio	Navarrete	male	University of California Santa Barbara	Pontificia Universidad Catolica de Chile
351	Break the pattern: breakpoints in beta diversity of vertebrates are general across clades and suggest common historical causes	GLOBAL ECOLOGY AND BIOGEOGRAPHY	Adrian	schietti	no	either	either		Janne	Soininen	NA	University Santiago de Compostela	University of Helsinki
352	The More, the Better: The Use of Multiple Landmark Configurations to Solve the Phylogenetic Relationships in Musteloids	SYSTEMATIC BIOLOGY	Santiago	xu	no	male	NA	babynames.com	Norm	McLeod	male	Consejo National Investment Center	Natural History Museum
353	Reefscapes of fear: predation risk and reef heterogeneity interact to shape herbivore foraging behaviour	JOURNAL OF ANIMAL ECOLOGY	Laura	yang	no	female	female		John	Fryxell	male	Florida International University	University of Guelph
354	The Stepwise Increase in the Number of Transcription Factor Families in the Precambrian Predated the Diversification of Plants On Land	MOLECULAR BIOLOGY AND EVOLUTION	Bruno	gardner	no	male	male		Brandon	Gaut	male	University of Oxford	University of California Irvine
355	Disentangling the four demographic dimensions of species invasiveness	JOURNAL OF ECOLOGY	Jane	wakefield	no	female	female		Peter	Alpert	male	University of Melbourne	University of Massachusetts Amherst
356	Spatial scale and movement behaviour traits control the impacts of habitat fragmentation on individual fitness	JOURNAL OF ANIMAL ECOLOGY	Lorenzo	liu	no	male	male		John	Fryxell	male	Griffith University	University of Guelph
357	Extending spatial modelling of climate change responses beyond the realized niche: estimating, and accommodating, physiological limits and adaptive evolution	GLOBAL ECOLOGY AND BIOGEOGRAPHY	Renee	carrillo-bustamante	no	female	female		Antoine	Guisan	male		University of Lausanne
358	Contrasting patterns of environmental fluctuation contribute to divergent life histories among amphibian populations	ECOLOGY	Hugo	lapierre	no	male	male		Marc	Urban	male		University of Connecticut
359	Does habitat unpredictability promote the evolution of a colonizer syndrome in amphibian metapopulations?	ECOLOGY	Hugo	yeoh	no	male	male		Brian	Todd	male		University of California Davis
360	Ecological and biogeographic null hypotheses for comparing rarefaction curves	ECOLOGICAL MONOGRAPHS	Luis	betancur-r	no	male	male		Brian	Inouye	male	University Rey Juan Carlos	Florida State University
361	The Analysis of Pendolino (peo) Mutants Reveals Differences in the Fusigenic Potential among Drosophila Telomeres	PLOS GENETICS	Giovanni	buckley	no	male	male		Yikang	Rong	NA	University Roma la Sapienza	NIH
362	The GTP- and Phospholipid-Binding Protein TTD14 Regulates Trafficking of the TRPL Ion Channel in Drosophila Photoreceptor Cells	PLOS GENETICS	Alexander	culot	no	male	male		Claude	Desplan	either	University of Hohenheim	New York University
363	Cruising the rain forest floor: butterfly wing shape evolution and gliding in ground effect	JOURNAL OF ANIMAL ECOLOGY	Ann	dossa	no	female	female		Tim	Coulson	either	University of New Orleans	University of Oxford
364	Impact of exotic insect herbivores on native tritrophic interactions: a case study of the African cotton leafworm, Spodoptera littoralis and insects associated with the field mustard Brassica rapa	JOURNAL OF ECOLOGY	Yosra	eiserhardt	no	NA	NA		Ryan	Phillips	male	University of Neuchatel	Kings Park and Botanic Gardens
365	Adding constraints to predation through allometric relation of scats to consumption	JOURNAL OF ANIMAL ECOLOGY	Stotra	ezard	no	NA	NA		John	Fryxell	male	Wildlife Institute India	University of Guelph
366	Parallel Functional Changes in Independent Testis-Specific Duplicates of Aldehyde dehydrogenase in Drosophila	MOLECULAR BIOLOGY AND EVOLUTION	Mahul	fordyce	yes	NA	NA		John	TRUE	male	University of California Irvine	Stony Brook University
367	Decomposing changes in phylogenetic and functional diversity over space and time	Methods in Ecology and Evolution	Loic	gaoue	no	male	NA	babynames.com	Ryan	Chisholm	male	Universite Grenoble Alpes	National University of Singapore
368	Do the rich get richer? Varying effects of tree species identity and diversity on the richness of understory taxa	ECOLOGY	Juliette	rota	no	female	female		Evan	Preisser	male	University of Zurich	University of Rhode Island
369	Estimating abundance in the presence of species uncertainty	METHODS IN ECOLOGY AND EVOLUTION	Thierry	de la pena-domene	no	male	NA	babynames.com	David	Hodgson	male	Penn State	University of Exeter
370	Testing hypotheses on distribution shifts and changes in phenology of imperfectly detectable species	METHODS IN ECOLOGY AND EVOLUTION	Thierry	liu	no	male	NA	babynames.com	David	Hodgson	male	Penn State	University of Exeter
371	Out of the Water: Origin and Diversification of the LBD Gene Family	MOLECULAR BIOLOGY AND EVOLUTION	Andre	cherry	no	male	male		Brandon	Gaut	male	University of Florida	University of California Irvine
372	ENSO and frost codetermine decade-long temporal variation in flower and seed production in a subtropical rain forest	JOURNAL OF ECOLOGY	Chia-Hao	gezon	no	NA	NA		Nicole	Rafferty	female	Tunghai University	University of Arizona
373	Belowground competition among invading detritivores	ECOLOGY	Chih-Han	leigh	no	NA	NA		Joseph	Yavitt	male	Johns Hopkins University	Cornell University
374	Crowdsourced geometric morphometrics enable rapid large-scale collection and analysis of phenotypic data	METHODS IN ECOLOGY AND EVOLUTION	Jonathan	muehling	no	male	male		Robert	Freckleton	male	University of California Los Angeles	University of Sheffield
375	Neuropsin Inactivation Has Protective Effects against Depressive-Like Behaviours and Memory Impairment Induced by Chronic Stress	PLOS GENETICS	Simon	pacifici	no	male	male		Xin-Yun	Lu	NA	Chang Gung University	University of Texas Health Science Center San Antonio
376	Bridging the variance and diversity decomposition approaches to beta diversity via similarity and differentiation measures	METHODS IN ECOLOGY AND EVOLUTION	Anne	poisot	no	female	female		David	Warton	male	National Tsing Hua University	University of New South Wales
377	Rarefaction and extrapolation of phylogenetic diversity	METHODS IN ECOLOGY AND EVOLUTION	Anne	sliwinski	no	female	female		Robert	O'Hara	male	National Tsing Hua University	Biodiversitat und Klima
378	Estimating diversity and entropy profiles via discovery rates of new species	METHODS IN ECOLOGY AND EVOLUTION	Anne	williamson	no	female	female		Ryan	Chisholm	male	National Tsing Hua University	National University of Singapore
379	Shape up or ship out: migratory behaviour predicts morphology across spatial scale in a freshwater fish	JOURNAL OF ANIMAL ECOLOGY	Ben	fitzpatrick	yes	male	male		John	Fryxell	male	University of Nottingham	University of Guelph
380	The Evolution of Innate Immune Genes: Purifying and Balancing Selection on beta-Defensins in Waterfowl	MOLECULAR BIOLOGY AND EVOLUTION	Joanne	paton	no	female	female		Ryan	Hernandez	male	Linneaus University	University of California San Francisco
381	Adaptive strategies in nocturnally migrating insects and songbirds: contrasting responses to wind	JOURNAL OF ANIMAL ECOLOGY	Jason	stoll	no	male	male		Jennifer	Gill	female	Rothamsted Research	University of East Anglia
382	Long-range seasonal migration in insects: mechanisms, evolutionary drivers and ecological consequences	ECOLOGY LETTERS	Jason	boersma	no	male	male		Marcel	Holyoak	male	Rothamsted Research	University of California Davis
383	Climate alters intraspecific variation in copepod effect traits through pond food webs	ECOLOGY	Cristina	bregman	no	female	female		Carla	Caceres	female	University of Quebec	University of Illinois
384	Observed forest sensitivity to climate implies large changes in 21st century North American forest growth	ECOLOGY LETTERS	Noah	davies	yes	male	male		Vincent	Calcagno	male	University of Arizona	French Institute for Agricultural Research
385	Pervasive Effects of Aging on Gene Expression in Wild Wolves	MOLECULAR BIOLOGY AND EVOLUTION	Pauline	koenig	no	female	female		Meredith	Yeager	either	University of California Los Angeles	National Cancer Institute
386	Repeat-Associated Fission Yeast-Like Regional Centromeres in the Ascomycetous Budding Yeast Candida tropicalis	PLOS GENETICS	Gautam	lemoine	no	male	NA	babynames.com	Beth	Sullivan	female	Indian Institute of Science	Duke University
387	Assessing Approaches for Inferring Species Trees from Multi-Copy Genes	SYSTEMATIC BIOLOGY	Ruchi	ripley	no	NA	NA		Laura	Kubatko	female	Iowa State University	Ohio State University
388	Pooled Sequencing and Rare Variant Association Tests for Identifying the Determinants of Emerging Drug Resistance in Malaria Parasites	MOLECULAR BIOLOGY AND EVOLUTION	Ian	abdala-roberts	no	male	male		Sarah	Tishkoff	female	Texas Biomedical Research Institute	University of Pennsylvania
389	Population Structure Shapes Copy Number Variation in Malaria Parasites	MOLECULAR BIOLOGY AND EVOLUTION	Ian	aizen	no	male	male		Sarah	Tishkoff	female	Texas Biomedical Research Institute	University of Pennsylvania
390	Genomic Analyses Reveal Demographic History and Temperate Adaptation of the Newly Discovered Honey Bee Subspecies Apis mellifera sinisxinyuan n. ssp	MOLECULAR BIOLOGY AND EVOLUTION	Chao	aran	no	either	NA	babynames.com	Michael	Rosenberg	male	Chinese Academy of Sciences	Arizona State University
391	Regulatory Differences in Natal Down Development between Altricial Zebra Finch and Precocial Chicken	MOLECULAR BIOLOGY AND EVOLUTION	Chih-Kuan	blonder	no	NA	NA		Patricia	Wittkopp	female	National Taiwan University	University of Michigan
392	Effects of plant functional group loss on soil biota and net ecosystem exchange: a plant removal experiment in the Mongolian grassland	JOURNAL OF ECOLOGY	Dima	chapman	no	male	NA	babynames.com	Rebecca	McCulley	female	Chinese Academy of Sciences	University of Kentucky
393	Dynamic Convergent Evolution Drives the Passage Adaptation across 48 Years' History of H3N2 Influenza Evolution	MOLECULAR BIOLOGY AND EVOLUTION	Hui	irl	no	male	NA	babynames.com	Thomas	Leitner	male	Genome Institute of Singapore	Los Alamos National Laboratory
394	The d(J)/d(S) Ratio Test Reveals Hundreds of Novel Putative Cancer Drivers	MOLECULAR BIOLOGY AND EVOLUTION	Han	lewis	no	male	male		Meredith	Yeager	either	Sun Yat Sen University	National Cancer Institute
395	Direct and indirect trophic effects of predator depletion on basal trophic levels	ECOLOGY	Huili	nguyen	no	NA	NA		Brenda	Grewell	female	Hangzhou Normal University	University of California Davis
396	Climate change-associated trends in net biomass change are age dependent in western boreal forests of Canada	ECOLOGY LETTERS	Han	orben	no	male	male		Brian	Enquist	male	Lakehead University	University of Arizona
397	Mutations of RagA GTPase in mTORC1 Pathway Are Associated with Autosomal Dominant Cataracts	PLOS GENETICS	Jian-Huan	rozas-davila	no	male	NA	babynames.com	Sudha	Iyengar	female	Shantou University	Case Western Reserve University
398	TCS1, a Microtubule-Binding Protein, Interacts with KCBP/ZWICHEL to Regulate Trichome Cell Shape in Arabidopsis thaliana	PLOS GENETICS	Liangliang	taylor	no	NA	NA		David	Oppenheimer	male	Chinese Academy of Sciences	University of Florida
399	Selecting Question-Specific Genes to Reduce Incongruence in Phylogenomics: A Case Study of Jawed Vertebrate Backbone Phylogeny	SYSTEMATIC BIOLOGY	Meng-Yun	weegman	no	either	NA	babynames.com	John	McCormack	male	Sun Yat Sen University	Occidental College
400	A mammoth mouthful? A test of the idea that larger animals ingest larger seeds	GLOBAL ECOLOGY AND BIOGEOGRAPHY	Si-Chong	biard	no	NA	NA		Brian	Enquist	male	University of New South Wales	University of Arizona
401	The Sweet Potato NAC-Domain Transcription Factor IbNAC1 Is Dynamically Coordinated by the Activator IbbHLH3 and the Repressor IbbHLH4 to Reprogram the Defense Mechanism against Wounding	PLOS GENETICS	Shi-Peng	ellner	no	NA	NA		Gitta	Coaker	female	National Taiwan University	University of California Davis
402	The X to Autosome Expression Ratio in Haploid and Diploid Human Embryonic Stem Cells	MOLECULAR BIOLOGY AND EVOLUTION	Xiaoshu	jones	no	NA	NA		Meredith	Yeager	either	Sun Yat Sen University	National Cancer Institute
403	Dual Role of a SAS10/C1D Family Protein in Ribosomal RNA Gene Expression and Processing Is Essential for Reproduction in Arabidopsis thaliana	PLOS GENETICS	Ying-Jiun	koski	no	NA	NA		Ortrun	Scheid	female	Academy Sinica	Gregor Mendel Institute of Molecular Plant Biology
404	Linking microbial C:N:P stoichiometry to microbial community and abiotic factors along a 3500-km grassland transect on the Tibetan Plateau	GLOBAL ECOLOGY AND BIOGEOGRAPHY	Yong-Liang	li	no	NA	NA		Xiaofeng	Xu	NA	Chinese Academy of Sciences	San Diego State University
405	Positive effects of neighborhood complementarity on tree growth in a Neotropical forest	ECOLOGY	Yuxin	mccary	no	NA	NA		Anthony	D'Amato	male	Sun Yat Sen University	University of Vermont
406	Mycorrhizal fungi and roots are complementary in foraging within nutrient patches	ECOLOGY	Lei	roland	no	female	NA	babynames.com	Jason	Hoeksema	male	Zhejiant University	University of Mississippi
407	Connecting the Sequence-Space of Bacterial Signaling Proteins to Phenotypes Using Coevolutionary Landscapes	MOLECULAR BIOLOGY AND EVOLUTION	R.	teller	no	NA	NA		Claus	Wilke	male	Rice University	University of Texas
408	PPP2R5C Couples Hepatic Glucose and Lipid Homeostasis	PLoS Genetics	Yong-Sheng	tulowiecki	no	NA	NA		Allison	Xu	female	German Cancer Research Center	University of California San Francisco
409	Split diversity in constrained conservation prioritization using integer linear programming	Methods in Ecology and Evolution	Olga	huang	no	female	female		Robert	Freckleton	male	Medical University of Vienna	University of Sheffield
410	Terrace Aware Data Structure for Phylogenomic Inference from Supermatrices	SYSTEMATIC BIOLOGY	Olga	larcombe	no	female	female		Edward	Susko	male	Medical University of Vienna	Dalhousie University
411	Testing sea-level rise impacts in tidal wetlands: a novel in situ approach	METHODS IN ECOLOGY AND EVOLUTION	Julia	xia	no	female	female		Jana	McPherson	female	University of Alabama	Simon Fraser University
412	A DNA Barcoding system integrating multigene sequence data	METHODS IN ECOLOGY AND EVOLUTION	Douglas	cisneros	no	male	male		Douglas	Yu	male	Chinese Academy of Sciences	University of East Anglia
413	Evolution of adult size depends on genetic variance in growth trajectories: a comment on analyses of evolutionary dynamics using integral projection models	METHODS IN ECOLOGY AND EVOLUTION	Luis-Miguel	etienne	no	male	NA	first name alone	Satu	Ramula	NA		University of Turku
414	Steroid Hormone Signaling Is Essential for Pheromone Production and Oenocyte Survival	PLOS GENETICS	Yin	heinicke	no	NA	NA		Gregory	Barsh	male	National University of Singapore	Stanford University School of Medicine
415	The evolution of labile traits in sex- and age-structured populations	JOURNAL OF ANIMAL ECOLOGY	Dylan	knutie	no	male	male		Roberto	Salguero-Gomez	male	University of Sheffield	University of Sheffield
416	Bird diversity and environmental heterogeneity in North America: a test of the area-heterogeneity trade-off	GLOBAL ECOLOGY AND BIOGEOGRAPHY	Rachel	laffan	no	female	female		Vincent	Devictor	male	Hebrew University of Jerusalem	Institute of Evolutionary Sciences of Montpellier
417	Network Analysis of Genome-Wide Selective Constraint Reveals a Gene Network Active in Early Fetal Brain Intolerant of Mutation	PLOS GENETICS	Jinmyung	noonan	no	NA	NA		Greg	Gibson	male	Yale University	Georgia Institute of Technology
418	Application of the metabolic scaling theory and water-energy balance equation to model large-scale patterns of maximum forest canopy height	GLOBAL ECOLOGY AND BIOGEOGRAPHY	Sungho	joaquin torres-romero	no	NA	NA		Brian	McGill	male	Boston University	University of Maine
419	Six Novel Loci Associated with Circulating VEGF Levels Identified by a Meta-analysis of Genome-Wide Association Studies	PLOS GENETICS	Seung	niu	no	NA	NA		Eleftheria	Zeggini	female	Boston University	Wellcome Trust Sanger Institute
420	Plant secondary metabolites: a key driver of litter decomposition and soil nutrient cycling	JOURNAL OF ECOLOGY	Mathilde	umana	no	female	female		Rien	Aerts	male	University of Aberdeen	Vrije Universiteit
421	The global ocean is an ecosystem: simulating marine life and fisheries	GLOBAL ECOLOGY AND BIOGEOGRAPHY	Villy	faurby	no	NA	NA		Carlos	Duarte	male	University of British Columbia	King Abdullah University
422	Effects of sample design and landscape features on ameasure of environmental heterogeneity	METHODS IN ECOLOGY AND EVOLUTION	Danielle	foltman	no	female	female		Robert	Freckleton	male	University of California Berkeley	University of Sheffield
423	Genetic Enablers Underlying the Clustered Evolutionary Origins of C-4 Photosynthesis in Angiosperms	MOLECULAR BIOLOGY AND EVOLUTION	Pascal-Antoine	ivory	no	male	NA	first name alone	David	Irwin	male	University of Sheffield	University of Toronto
424	Response to "Ribosome Rescue and Translation Termination at Non-standard Stop Codons by ICT1 in Mammalian Mitochondria"	PLOS GENETICS	Zofia	sethi	no	female	NA	babynames.com	Nils-Goran	Larsson	male	Newcastle University	Max Planck Institute for Biology of Ageing
425	Large niche differences emerge at the recruitment stage to stabilize grassland coexistence	ECOLOGICAL MONOGRAPHS	Chengjin	benton	no	either	NA	Bambini-blue.com	Jonathan	Levine	male	Utah State University	University of California Santa Barbara
426	Fungal symbionts maintain a rare plant population but demographic advantage drives the dominance of a common host	JOURNAL OF ECOLOGY	Y.	hoelker	no	female	female		Marcel	VanDerHeijden	male	University of New Mexico	Agroscope Reckenholz-Tanikon Research Station
427	Automation and Evaluation of the SOWH Test with SOWHAT	SYSTEMATIC BIOLOGY	Samuel	chaudhary	no	male	male		Mark	Holder	male	Brown University	University of Kansas
428	A new global burned area product for climate assessment of fire impacts	GLOBAL ECOLOGY AND BIOGEOGRAPHY	Emilio	de maio	no	male	male		Ben	Poulter	male	University of Alcala	Montana State University
429	Expression of Concern: RNAi-Dependent and Independent Control of LINE1 Accumulation and Mobility in Mouse Embryonic Stem Cells (vol 9, e1003791, 2013)	PLOS GENETICS	C.	feng	no	NA	NA				NA
430	TDM1 Regulation Determines the Number of Meiotic Divisions	PLOS GENETICS	Marta	fujisawa	no	female	female		Hong	Ma	NA	Universite Paris Saclay	Fudan University
431	Nonparametric upscaling of stochastic simulation models using transition matrices	METHODS IN ECOLOGY AND EVOLUTION	Pablo	gill	no	male	male		Justin	Travis	either	University of Buenos Aires	University of Aberdeen
432	Concomitant predation on parasites is highly variable but constrains the ways in which parasites contribute to food web structure	JOURNAL OF ANIMAL ECOLOGY	Alyssa	hagen	no	female	female		Andrew	Fenton	male	University of Canterbury	University of Liverpool
433	Knowledge of predator-prey interactions improves predictions of immigration and extinction in island biogeography	GLOBAL ECOLOGY AND BIOGEOGRAPHY	Alyssa	ksepka	no	female	female		Richard	Field	male	University of Canterbury	University of Nottingham
434	Season-specific and guild-specific effects of anthropogenic landscape modification on metacommunity structure of tropical bats	JOURNAL OF ANIMAL ECOLOGY	Laura	mallo	no	female	female		Kate	Jones	female	University of Connecticut	University College London
435	Resources, key traits and the size of fungal epidemics in Daphnia populations	JOURNAL OF ANIMAL ECOLOGY	David	de oliveira martins	no	male	male		Stewart	Plaistow	male	Indiana University	University of Liverpool
436	Why species tell more about traits than traits about species: predictive analysis	ECOLOGY	James	mendes	no	male	male		Nathan	Kraft	male	Duke University	University of Maryland
437	Characterization of the Cadherin-Catenin Complex of the Sea Anemone Nematostella vectensis and Implications for the Evolution of Metazoan Cell-Cell Adhesion	MOLECULAR BIOLOGY AND EVOLUTION	Donald	pease	no	male	male		Gregory	Wray	male	Stanford University	Duke University
438	Methods for the Quantitative Comparison of Molecular Estimates of Clade Age and the Fossil Record	SYSTEMATIC BIOLOGY	Julia	roch	no	female	female		Norm	MacLeod	male	University of Texas	Natural history museum
439	Temperature versus resource constraints: which factors determine bee diversity on Mount Kilimanjaro, Tanzania?	GLOBAL ECOLOGY AND BIOGEOGRAPHY	Alice	sanderson	no	female	female		Christy	McCain	either	University of Wurzburg	University of Colorado
440	Untitled	ECOLOGICAL MONOGRAPHS	Aaron	susko	no	male	male			NA	male
441	mvMORPH: an R package for fitting multivariate evolutionary models to morphometric data	METHODS IN ECOLOGY AND EVOLUTION	Julien	zakari	no	either	NA	babynames.com	Timothee	Poisot	male	Ecole Normale Superieur	University of Canterbury
442	Adaptation by Deletogenic Replication Slippage in a Nascent Symbiont	MOLECULAR BIOLOGY AND EVOLUTION	Adam	aristizabal	no	male	male		James	McInerney	male	University of Utah	Maynooth University
443	Quantifying the predictability of behaviour: statistical approaches for the study of between-individual variation in the within-individual variance	Methods in Ecology and Evolution	Ian	ameku	no	male	male		Jarrod	Hadfield	NA	University of Leeds	University of Edinburgh
444	Soil microbial communities are shaped by plant-driven changes in resource availability during secondary succession	ECOLOGY	Lauren	spilker	no	either	either		Steven	Allison	male	University of Michigan	University of California Irvine
445	Histone H2AFX Links Meiotic Chromosome Asynapsis to Prophase I Oocyte Loss in Mammals	PLoS Genetics	Jeffrey	bradley	no	male	male		Paula	Cohen	female	Francis Crick Institute	Cornell University
446	Will among-population variation in seed traits improve the chance of species persistence under climate change?	GLOBAL ECOLOGY AND BIOGEOGRAPHY	Anne	dostal	no	female	female		Brian	Enquist	male	Australian National University	University of Arizona
447	Long-term disturbance dynamics and resilience of tropical peat swamp forests	JOURNAL OF ECOLOGY	Lydia	lapiedra	no	female	female		David	Gibson	male	University of Oxford	Southern Illinois University
448	KIF7 Controls the Proliferation of Cells of the Respiratory Airway through Distinct Microtubule Dependent Mechanisms	PLoS Genetics	Garry	renwick	no	male	male		Susan	Dutcher	female	University of Rochester	Washington University School of Medicine
449	'Low-hanging fruit' for conservation of marine vertebrate species at risk in the Mediterranean Sea	GLOBAL ECOLOGY AND BIOGEOGRAPHY	Marta	sebastian-gonzalez	no	female	female		Carlos	Duarte	male		King Abdullah University
450	Direct and indirect effects of native range expansion on soil microbial community structure and function	JOURNAL OF ECOLOGY	Courtney	serra-varela	yes	either	either		Amy	Austin	female	University of California Riverside	University of Buenos Aires
451	Assembly patterns of mixed-species avian flocks in the Andes	JOURNAL OF ANIMAL ECOLOGY	Gabriel	taylor	no	either	either		Shai	Meiri	male	University Nacional Columbia Amazonia	Tel Aviv University
452	Midpoint attractors and species richness: Modelling the interaction between environmental drivers and geometric constraints	ECOLOGY LETTERS	Robert	visser	no	male	male		Nathan	Swenson	male	University of Connecticut	Michigan State University
453	The effect of demographic correlations on the stochastic population dynamics of perennial plants	ECOLOGICAL MONOGRAPHS	Aldo	wasof	no	male	male		Bruce	Kendall	male	Rice University	University of California Santa Barbara
454	Retention of plankton within ocean eddies	GLOBAL ECOLOGY AND BIOGEOGRAPHY	Scott	wolf	no	male	male		Amanda	Bates	female		University of Southampton
455	Using spatiotemporal statistical models to estimate animal abundance and infer ecological dynamics from survey counts	ECOLOGICAL MONOGRAPHS	Paul	schaub	no	male	male		Douglas	Speirs	male	Alaska Fisheries Science Center	University of Strathclyde
456	The checkered history of checkerboard distributions: reply	ECOLOGY	Edward	serrouya	no	male	male			NA	NA	San Francisco State University
457	Species pools and environmental sorting control different aspects of plant diversity and functional trait composition in recovering grasslands	JOURNAL OF ECOLOGY	Timo	abe	no	NA	NA		Jason	Fridley	male	Technological University of Munich	Syracuse University
458	GBStools: A Statistical Method for Estimating Allelic Dropout in Reduced Representation Sequencing Data	PLOS GENETICS	Thomas	fortunel	no	male	male		william	Crecko	male	Stanford University	University of Oregon
459	Widespread correlations between climatic niche evolution and species diversification in birds	JOURNAL OF ANIMAL ECOLOGY	Christopher	balcazar-vargas	no	male	male		Albert	Phillimore	male	University of Oxford	University of Edinburgh
460	Shedding light on the "dark side' of phylogenetic comparative methods	METHODS IN ECOLOGY AND EVOLUTION	Natalie	daskin	no	female	female		Robert	O'Hara	male	Trinity College Dublin	Biodiversitat und Klima
461	Ecological effects of extreme drought on Californian herbaceous plant communities	ECOLOGICAL MONOGRAPHS	Stella	gazol	no	female	female		Jonathan	Levine	male	University of California Davis	University of California Santa Barbara
462	A Decad(e) of Reasons to Contribute to a PLOS Community-Run Journal	PLOS GENETICS	Gregory	beyer	no	male	male			NA	NA	University of North Carolina Chapel Hill
463	Engineer pioneer plants respond to and affect geomorphic constraints similarly along water-terrestrial interfaces world-wide	GLOBAL ECOLOGY AND BIOGEOGRAPHY	Dov	belitsky	no	male	male		Martin	Sykes	male	Universite Clermont Ferrand	Lund University
464	Calcium carbonate deposition drives nutrient cycling in a calcareous headwater stream	ECOLOGICAL MONOGRAPHS	Jessica	bonocora	no	female	female		Stuart	Findlay	male	Arizona State University	Cary Insitute of Ecosystem Studies
465	An ectomycorrhizal nitrogen economy facilitates monodominance in a neotropical forest	ECOLOGY LETTERS	Adriana	valentini	no	female	female		Jerome	Chave	male	University of Illinois	CNRS
466	Plant dispersal systems in Neotropical forests: availability of dispersal agents or availability of resources for constructing zoochorous fruits?	GLOBAL ECOLOGY AND BIOGEOGRAPHY	Diego	koch	no	male	male		Brian	Enquist	male	University of Los Andres	University of Arizona
467	Evidence for enemy release and increased seed production and size for two invasive Australian acacias	JOURNAL OF ECOLOGY	Marta	liu	no	female	female		Richard	Mack	male	University of Coimbra	Washington State University
468	Hydra effects in stable communities and their implications for system dynamics	ECOLOGY	Michael	nyegaard	no	male	male		Sebastian	Schreiber	male	Utah State University	University of California Davis
469	Hydra effects in stable communities and their implications for system dynamics (vol 97, pg 1135, 2016)	ECOLOGY	M.	zhong	no	NA	NA				NA
470	Plant-soil feedbacks: role of plant functional group and plant traits	JOURNAL OF ECOLOGY	Roeland	bhaskar	no	NA	NA		Marcel	vanDerHeijden	male	Netherlands Institute of Ecology	Agroscope Reckenholz-Tanikon Research Station
471	The Quantitative Basis of the Arabidopsis Innate Immune System to Endemic Pathogens Depends on Pathogen Genetics	PLOS GENETICS	Jason	fortunel	no	male	male		Daniel	Koenig	either	University of California Davis	Max Planck Institute for Developmental Biology
472	Untitled	ECOLOGY LETTERS	Aaron	fung	no	male	male			NA	male	University of Oxford
473	Linking species functional roles to their network roles	ECOLOGY LETTERS	Camille	liu	no	female	female		David	Mouillot	male	University of Canterbury	Universite de Montpellier
474	Not poles apart: Antarctic soil fungal communities show similarities to those of the distant Arctic	ECOLOGY LETTERS	Filipa	martinez-izquierdo	no	female	NA	behindthename.com	Brenda	Casper	female	University of Manchester	University of Pennsylvania
475	Effects of ocean acidification on Posidonia oceanica epiphytic community and shoot productivity	JOURNAL OF ECOLOGY	T.	razafindratsima	no	either	either		Brian	Silliman	male	Universite Paris 06	Duke University
476	Environmental optimality, not heterogeneity, drives regional and local species richness in lichen epiphytes	GLOBAL ECOLOGY AND BIOGEOGRAPHY	Jessica	stark	no	female	female		Thomas	Gillespie	male	University of North Carolina Chapel Hill	Emory University
477	Positive frequency dependence undermines the success of restoration using historical disturbance regimes	ECOLOGY LETTERS	Raelene	stropp	no	NA	NA		Montserrat	Vila	female	Washington University	Estacion Biologica de donana
478	Tropical montane vegetation dynamics near the upper cloud belt strongly associated with a shifting ITCZ and fire	JOURNAL OF ECOLOGY	Shelley	van der sande	no	either	either		Matt	McGlone	male	Colorado State University	Landcare Research, Lincoln University
479	A new model for ecological networks using species-level traits	METHODS IN ECOLOGY AND EVOLUTION	Catherine	vander wall	no	female	female		Tamara	Munkemuller	female	University of Guelph	Universite Joseph Fourier
480	The ecologist's field guide to sequence-based identification of biodiversity	METHODS IN ECOLOGY AND EVOLUTION	Simon	wilson	no	male	male		Robert	Freckleton	male	Bangor University	University of Sheffield
481	Detecting Adaptive Evolution in Phylogenetic Comparative Analysis Using the Ornstein-Uhlenbeck Model	SYSTEMATIC BIOLOGY	Clayton	kim	no	male	male		Luke	Harmon	male	Queens University	University of Idaho
482	Gap Gene Regulatory Dynamics Evolve along a Genotype Network	MOLECULAR BIOLOGY AND EVOLUTION	Anton	al hayek	no	male	male		John	TRUE	male	Barcelona Institute of Science and Technology	Stony Brook University
483	Contrasting effects of spatial heterogeneity and environmental stochasticity on population dynamics of a perennial wildflower	JOURNAL OF ECOLOGY	Elizabeth	bennett	no	female	female		Alden	Griffith	male	Tufts University	Wellesley College
484	Bumble bee colony dynamics: quantifying the importance of land use and floral resources for colony growth and queen production	ECOLOGY LETTERS	Elizabeth	zhang	no	female	female		Rebecca	Irwin	female	Tufts University	Dartmouth College
485	Variable prey development time suppresses predator-prey cycles and enhances stability	ECOLOGY LETTERS	James	geister	no	male	male		Marcel	Holyoak	male	Louisiana State University	University of California Davis
486	A plant strategy approach to understand multidecadal change in community assembly processes in Australian grassy woodlands	JOURNAL OF ECOLOGY	Erika	van de pette	no	female	female		Hans	Cornelissen	male	La Trobe University	Vrije University
487	Energetic costs of mange in wolves estimated from infrared thermography	ECOLOGY	P.	pintor	no	NA	NA		Heiko	Wittmer	male	USGS Northern Rocky Mountain Science Center	Victoria University of Wellington
488	Positive interactions expand habitat use and the realized niches of sympatric species	ECOLOGY	Sinead	he	no	female	female		Brenda	Grewell	female	Brown University	University of California Davis
489	The Evolution of Photoperiod-Insensitive Flowering in Sorghum, A Genomic Model for Panicoid Grasses	MOLECULAR BIOLOGY AND EVOLUTION	Hugo	hu	no	male	male		Michael	Purugganan	male	University of Georgia	New York University
490	DCA1 Acts as a Transcriptional Co-activator of DST and Contributes to Drought and Salt Tolerance in Rice	PLOS GENETICS	Long-Gang	tuff	yes	male	NA	babynames.com	Gregory	Copenhaver	male	Chinese Academy of Sciences	University of North Carolina Chapel Hill
491	Partitioning the relative contribution of one-phase and two-phase seed dispersal when evaluating seed dispersal effectiveness	METHODS IN ECOLOGY AND EVOLUTION	Laurence	stuble	no	male	male		Helene	Muller-Landau	female	Universidade Estadual Paulista	Smithsonian Tropical Research Institute
492	Ecological transcriptomics - a non-lethal sampling approach for endangered fire salamanders	METHODS IN ECOLOGY AND EVOLUTION	Till	munson	no	NA	NA		Erica	Leder	female	Max Planck Institute of Evolutionary Biology	University of Turku
493	Predicting richness and composition in mountain insect communities at high resolution: a new test of the SESAM framework	GLOBAL ECOLOGY AND BIOGEOGRAPHY	Manuela	yang	no	female	NA	babynames.com	Adriana	Ruggiero	female	University of Lausanne	Universidad Nacional del Comahue
494	Movement propensity and ability correlate with ecological specialization in European land snails: comparative analysis of a dispersal syndrome	JOURNAL OF ANIMAL ECOLOGY	Maxime	knopp	no	female	NA	babynames.com	Jean	Clobert	either	Universite Rennes 1	Station d'Ecologie Experimentale du CNRS
495	Effects of shading and simulated grazing on carbon sequestration in a tropical seagrass meadow	JOURNAL OF ECOLOGY	Martin	moss	no	male	male		David	Wardle	male	Stockholm University	Swedish University of Agricultural Sciences
496	The demography of climate-driven and density-regulated population dynamics in a perennial plant	ECOLOGY	Johan	porse	no	male	male		Brian	Inouye	male	University of Southern Denmark	Florida State University
497	Competition-mediated feedbacks in experimental multispecies epizootics	ECOLOGY	Tad	rauwerdink	no	male	male		Tom	Miller	male	University of Georgia	Rice University
498	Birds, butterflies and flowers in the tropics are not more colourful than those at higher latitudes	GLOBAL ECOLOGY AND BIOGEOGRAPHY	Rhiannon	roy	no	female	NA	babynames.com	Greg	Jordan	male	University of New South Wales	University of Tasmania
499	Detecting collective behaviour in animal relocation data, with application to migrating caribou (vol 7, pg 30, 2016)	METHODS IN ECOLOGY AND EVOLUTION	B.	skurnik	no	NA	NA			NA	NA
500	Detecting collective behaviour in animal relocation data, with application to migrating caribou	METHODS IN ECOLOGY AND EVOLUTION	Benjamin	wisecaver	no	male	male		Jason	Matthiopoulos	male	Cornell University	University of Glasgow
501	Mimicry for all modalities	ECOLOGY LETTERS	Anastasia	zhu	no	female	female		Andrew	Bourke	male	Cornell University	University of East Anglia
502	Effects of neutrality, geometric constraints, climate, and habitat quality on species richness and composition of Atlantic Forest small-mammals	GLOBAL ECOLOGY AND BIOGEOGRAPHY	Cristian	skibbens	no	either	NA	babynames.com	Andres	Baselga	male	University of Vermont	University of Santiago de compostela
503	Multilocus Phylogeny of the Afrotropical Freshwater Crab Fauna Reveals Historical Drainage Connectivity and Transoceanic Dispersal Since the Eocene	SYSTEMATIC BIOLOGY	Savel	levine	no	NA	NA		Adrian	Paterson	either	University Stellenbosch	Lincoln University New Zealand
504	Trans-Splicing and Operons in Metazoans: Translational Control in Maternally Regulated Development and Recovery from Growth Arrest	MOLECULAR BIOLOGY AND EVOLUTION	Gemma	shi	no	female	NA	babynames.com	Takashi	Gojobori	male	University Res	National Institute of Genetics
505	Disturbance maintains alternative biome states	ECOLOGY LETTERS	Vinicius	may	no	NA	NA		Marcel	Rejmanek	male	University Estadual Campinas	University of California Davis
506	Escape of spring frost and disease through phenological variations in oak populations along elevation gradients	JOURNAL OF ECOLOGY	Cecile	arceo-gomez	no	female	female		Peter	Thrall	male		CSIRO Plant Industry
507	A new procedure for extrapolating turnover regionalization at mid-small spatial scales, tested on British butterflies	METHODS IN ECOLOGY AND EVOLUTION	Leonardo	buechling	no	male	male		David	Orme	male	Oxford Brookes University	Imperial College London
508	Marine protected areas are insufficient to conserve global marine plant diversity	GLOBAL ECOLOGY AND BIOGEOGRAPHY	Barnabas	chang-yang	no	male	male		Derek	Tittensor	male	University of Pretoria	Dalhousie University
509	Why do trees die? Characterizing the drivers of background tree mortality	ECOLOGY	Adrian	ida	no	either	either		Daniel	Metcalfe	either	USGS Western Ecological Research Center	Swedish University of Agricultural Sciences
510	Does primary productivity modulate the indirect effects of large herbivores? A global meta-analysis	JOURNAL OF ANIMAL ECOLOGY	Joshua	jahnke	no	male	male		Daniel	Stouffer	either	Princeton University	University of Canterbury
511	Ecological legacies of civil war: 35-year increase in savanna tree cover following wholesale large-mammal declines	JOURNAL OF ECOLOGY	Joshua	jones	no	male	male		Lorena	Gomez-Aparicio	female	Princeton University	IRNAS-CSIC
512	Genetic Dissection of Sexual Reproduction in a Primary Homothallic Basidiomycete	PLOS GENETICS	Marcia	lundgren	no	female	female		Joseph	Heilman	male	University of Nova Lisboa	Duke University Medical Center
513	Determining hormone metabolite concentrations when enzyme immunoassay accuracy varies over time	METHODS IN ECOLOGY AND EVOLUTION	Eve	oplaat	no	female	female		Diana	Fisher	female	Leibniz Institute of Zoology and Wildlife Research	University of Queensland
514	Seasonal variation in the relative dominance of herbivore guilds in an African savanna	ECOLOGY	Andrew	proffit	no	male	male		Nathan	Sanders	male	University of Pretoria	University of Tennessee
515	Family Wide Molecular Adaptations to Underground Life in African Mole-Rats Revealed by Phylogenomic Analysis	MOLECULAR BIOLOGY AND EVOLUTION	Kalina	veyrat	no	female	female		Katja	Nowick	female	Queen Mary University of London	Universitat Leipzig
516	The ecology of sex explains patterns of helping in arthropod societies	ECOLOGY LETTERS	Nicholas	de vries	no	male	male		Minus	vanBaalen	male	University of Oxford	Ecole normale Superieure
517	Deconstructing the relationships between phylogenetic diversity and ecology: a case study on ecosystem functioning	ECOLOGY	T.	finger	no	male	male		Jeannine	Cavender-Bares	female	McGill University	University of Minnesota
518	An ordination of life histories using morphological proxies: capital vs. income breeding in insects	ECOLOGY	Robert	kos	no	male	male		Donald	Strong	male	University of Tartu	University of California Davis
519	Island and island-like marine environments	GLOBAL ECOLOGY AND BIOGEOGRAPHY	Michael	pierre-emmanuel	no	male	male		Ana	Santos	female	University of California Merced	University of Alcala
520	Identifying the role of soil microbes in plant invasions	JOURNAL OF ECOLOGY	Wayne	robroek	no	male	male		Amy	Austin	female	University of Durham	University of Buenos Aires
521	Temporal dynamics of plant-soil feedback and root-associated fungal communities over 100years of invasion by a non-native plant	JOURNAL OF ECOLOGY	Nicola	zvereva	no	female	female		Peter	Thrall	male	University of Guelph	CSIRO Plant Industry
522	Secretion-Positive LGI1 Mutations Linked to Lateral Temporal Epilepsy Impair Binding to ADAM22 and ADAM23 Receptors	PLOS GENETICS	Emanuela	hurteau	no	female	female		Wayne	Frankel	male	CNR Neurosciences Institute	Columbia University
523	Land use intensification in the humid tropics increased both alpha and beta diversity of soil bacteria	ECOLOGY	Teotonio	moreno-de las heras	no	NA	NA		Sasha	Reed	either	University Federal Lavras	USGS Southwest Biological Research Center
524	Extracting spatio-temporal patterns in animal trajectories: an ecological application of sequence analysis methods	METHODS IN ECOLOGY AND EVOLUTION	Johannes	chen	no	male	male		Stephane	Dray	either	University of Ghent	Université Claude Bernard Lyon I
525	A model quantifying global vegetation resistance and resilience to short-term climate anomalies and their relationship with vegetation cover	GLOBAL ECOLOGY AND BIOGEOGRAPHY	Wanda	florez-rueda	no	female	female		Martin	Sykes	male	Katholieke University Leuven	Lund University
526	Restored connectivity facilitates recruitment by an endemic large-seeded tree in a fragmented tropical landscape	ECOLOGY	Marinrs	lagator	no	NA	NA		Ivette	Perfecto	female	University of Illinois Chicago	University of Michigan
527	PoMo: An Allele Frequency-Based Approach for Species Tree Estimation	SYSTEMATIC BIOLOGY	Nicola	leder	no	female	female		Laura	Kubatko	female	Vetmeduni Vienna	Ohio State University
528	Stress, ontogeny, and movement determine the relative importance of facilitation for juvenile mussels	ECOLOGY	Kristin	naval-sanchez	no	female	female		Steven	Morgan	male	University of California Santa Cruz	Bodega Marine Laboratory
529	Bryophyte communities in the Amazon forest are regulated by height on the host tree and site elevation	JOURNAL OF ECOLOGY	Sylvia	winney	no	female	female		Gerhard	Zotz	male	National Biodiversity Center	University of Oldenburg
530	Carriage of. Latent Virus Is Costly for Its Bacterial Host due to Frequent Reactivation in Monoxenic Mouse Intestine	PLOS GENETICS	Marianne	yang	no	female	female		Diamaid	Hughes	male	Universite Paris Saclay	Uppsala University
531	Feeding guild of non-host community members affects host-foraging efficiency of a parasitic wasp	ECOLOGY	Marjolein	zhao	no	female	NA	babynames.com	Robert	Raguso	male	Wageningen University	Cornell University
532	Spatial and spatiotemporal variation in metapopulation structure affects population dynamics in a passively dispersing arthropod	JOURNAL OF ANIMAL ECOLOGY	Annelies	biswas	no	female	NA	babynames.com	Tim	Coulson	either	University of Ghent	University of Oxford
533	A new F-ST-based method to uncover local adaptation using environmental variables	METHODS IN ECOLOGY AND EVOLUTION	Pierre	cloutier	no	male	male		Robert	O'Hara	male	Universite Grenoble	Biodiversitat und Klima
534	Identification of Novel Candidate Genes for Early-Onset Colorectal Cancer Susceptibility	PLOS GENETICS	Richarda	gely-pernot	no	NA	NA		David	Kwiatkowski	male	Radboud University	Brigham and Women's Hospital
535	Paternal Transmission of a Secondary Symbiont during Mating in the Viviparous Tsetse Fly	MOLECULAR BIOLOGY AND EVOLUTION	Linda	nettersheim	no	female	female		John	McDonald	male		University of Delaware
536	Disentangling plant and soil microbial controls on carbon and nitrogen loss in grassland mesocosms	JOURNAL OF ECOLOGY	Franciska	bai	no	female	female		Nina	Wurzburger	female	University of Manchester	University of Georgia
537	Relative density and dispersion pattern of two southern African Asteraceae affect fecundity through heterospecific interference and mate availability, not pollinator visitation rate	JOURNAL OF ECOLOGY	Caroli	carstensen	no	female	NA	behindthename.com	Ignasi	Bartomeus	male	University Stellenbosch	Estacion Biologica de Donana
538	Kodiak brown bears surf the salmon red wave: direct evidence from GPS collared individuals	ECOLOGY	William	chen	no	male	male		Mark	Hebblewhite	male	University of Montana	University of Montana
539	A Follicle Rupture Assay Reveals an Essential Role for Follicular Adrenergic Signaling in Drosophila Ovulation	PLOS GENETICS	Lylah	crone	no	NA	NA		Federica	Wolfner	female	University of Connecticut	Cornell University
540	Integrating the pace-of-life syndrome across species, sexes and individuals: covariation of life history and personality under pesticide exposure	JOURNAL OF ANIMAL ECOLOGY	Sara	fort	no	female	female		Jean-Michel	Gaillard	male	University of Leuven	CNRS
541	Remotely sensed temperature and precipitation data improve species distribution modelling in the tropics	GLOBAL ECOLOGY AND BIOGEOGRAPHY	V.	knauer	yes	NA	NA		David	Currie	male		University of Ottawa
542	Toward Synthesizing Our Knowledge of Morphology: Using Ontologies and Machine Reasoning to Extract Presence/Absence Evolutionary Phenotypes across Studies	SYSTEMATIC BIOLOGY	T.	sletvold	no	male	male		Thomas	Near	male	University of South Dakota	Yale University
543	Rapid adaptation of herbivore consumers to nutrient limitation: eco-evolutionary feedbacks to population demography and resource control	ECOLOGY LETTERS	Steven	thomson	no	male	male		Robert	Sterner	male	Netherlands Institute of Ecology	University of Minnesota Duluth
544	Taxonomist's Nightmare ... Evolutionist's Delight: An Integrative Approach Resolves Species Limits in Jumping Bristletails Despite Widespread Hybridization and Parthenogenesis	SYSTEMATIC BIOLOGY	Thomas	turcotte	no	male	male		Karl	Kjer	male	University of Innsbruck	Rutgers-State University of New Jersey
545	Secondary Structure across the Bacterial Transcriptome Reveals Versatile Roles in mRNA Regulation and Function	PLOS GENETICS	Cristian	vieira	no	either	NA	babynames.com	Alejandro	Toledo-Arana	male	University of Potsdam	Consejo Superior de investigaciones cientificas
546	Ant-mediated ecosystem functions on a warmer planet: effects on soil movement, decomposition and nutrient cycling	JOURNAL OF ANIMAL ECOLOGY	Israel	waser	no	male	male		Kim	Cuddington	either	University of Massachusetts Amherst	University of Waterloo
547	Iron-Sulfur Cluster Biogenesis Chaperones: Evidence for Emergence of Mutational Robustness of a Highly Specific Protein-Protein Interaction	MOLECULAR BIOLOGY AND EVOLUTION	Wojciech	yando	no	male	male		Csaba	Pal	male	University of Gdansk	Institute of biochemistry
548	Lack of functional redundancy in the relationship between microbial diversity and ecosystem functioning	JOURNAL OF ECOLOGY	Manuel	brassac	no	male	male		Caroline	Brophy	female	University of Western Sydney	Maynooth University
549	Human impacts and aridity differentially alter soil N availability in drylands worldwide	GLOBAL ECOLOGY AND BIOGEOGRAPHY	Manuel	murray	no	male	male		Thomas	Hickler	male	University Rey Juan Carlos	Goethe Universitat Frankfurt am Main
550	Carbon content and climate variability drive global soil bacterial diversity patterns	ECOLOGICAL MONOGRAPHS	Manuel	stenz	no	male	male		Christine	Hawkes	female	University of Western Sydney	University of Texas
551	Biogeographic bases for a shift in crop C : N : P stoichiometries during domestication	ECOLOGY LETTERS	Manuel	kiando	no	male	male		Christoph	Scherber	male	University of Western Sydney	Universitat Munster
552	Delimiting Species-Poor Data Sets using Single Molecular Markers: A Study of Barcode Gaps, Haplowebs and GMYC	SYSTEMATIC BIOLOGY	Simon	gotsch	no	male	male		Bryan	Carstens	male	University of Oxford	Ohio State University
553	Size asymmetry of resource competition and the structure of plant communities	JOURNAL OF ECOLOGY	Niv	herrmann	no	male	NA	babynames.com	James	Cahill	male	Hebrew University of Jerusalem	University of Alberta
554	Super Resolution Fluorescence Microscopy and Tracking of Bacterial Flotillin (Reggie) Paralogs Provide Evidence for Defined-Sized Protein Microdomains within the Bacterial Membrane but Absence of Clusters Containing Detergent-Resistant Proteins	PLOS GENETICS	Felix	ladwig	no	male	male		Josep	Casadesus	male	University of Marburg	Universidad de Sevilla
555	Estimating abundance of unmarked animal populations: accounting for imperfect detection and other sources of zero inflation	METHODS IN ECOLOGY AND EVOLUTION	Francisco	wang	no	male	male		Nick	Isaac	male	University Sao Paulo	Centre for Ecology and Hydrology
556	Down-regulation of tissue N:P ratios in terrestrial plants by elevated CO2	ECOLOGY	Qi	brathen	no	female	NA	babynames.com	Serita	Frey	female	Tennessee State University	University of New Hampshire
557	Functional trait diversity across trophic levels determines herbivore impact on plant community biomass	ECOLOGY LETTERS	Helene	farrer	no	female	female		Nick	Haddad	male	University of Rochelle	North Carolina State University
558	Experimental evidence and 43 years of monitoring data show that food limits reproduction in a food-caching passerine	ECOLOGY	Rachael	cheeseman	no	female	female		Walter	Koenig	male	University of Guelph	Cornell University
559	A Phylogenomic Framework to Study the Diversity and Evolution of Stramenopiles (= Heterokonts)	MOLECULAR BIOLOGY AND EVOLUTION	Romain	cheeseman	no	male	male		Claudia	Russo	female	Universite Paris Sud	Federal University of Rio de Janeiro
560	Deeply Diverged Alleles in the Arabidopsis AREB1 Transcription Factor Drive Genome-Wide Differences in Transcriptional Response to the Environment	MOLECULAR BIOLOGY AND EVOLUTION	David	kita	no	male	male		Stephen	Wright	male	University of Texas	University of Toronto
561	Woody cover in wet and dry African savannas after six decades of experimental fires	JOURNAL OF ECOLOGY	Aisling	mclaughlin	no	female	NA	babynames.com	Scott	Wilson	male	University of Exeter	University of Regina
562	Sequence to Medical Phenotypes: A Framework for Interpretation of Human Whole Genome DNA Sequence Data	PLOS GENETICS	Frederick	nourmohammad	no	male	male		Birgit	Funke	female	Stanford University	Harvard Medical School
563	The checkered history of checkerboard distributions: comment	ECOLOGY	Jared	song	no	male	male			NA	NA	University of California Los Angeles
564	Vimar Is a Novel Regulator of Mitochondrial Fission through Miro	PLOS GENETICS	Lianggong	eloy	no	NA	NA		Nils-Goran	Larsson	male	Peking University	Max Planck Institute for Biology of Ageing
565	Larval traits carry over to affect post-settlement behaviour in a common coral reef fish	JOURNAL OF ANIMAL ECOLOGY	Andrea	mcmeans	no	either	either		Ronald	Bassar	male	University of North Carolina Chapel Hill	University of Oxford
566	The contribution of developmental experience vs. condition to life history, trait variation and individual differences	JOURNAL OF ANIMAL ECOLOGY	Nicholas	dirienzo	no	male	male		Sheena	Cotter	female	University of California Davis	University of Lincoln
567	Temporal variability in hydrology modifies the influence of geomorphology on wetland distribution along a desert stream: a commentary on Dong et al. (2016)	JOURNAL OF ECOLOGY	Mark	khan	no	male	male		David	Gibson	male	University of South Dakota	Southern Illinois University
568	Reassessing global change research priorities in mediterranean terrestrial ecosystems: how far have we come and where do we go from here?	GLOBAL ECOLOGY AND BIOGEOGRAPHY	E.	lange	no	NA	NA		Martin	Sykes	male	Autonomous University of Barcelona	Lund University
569	Forest structure and species traits mediate projected recruitment declines in western US tree species	GLOBAL ECOLOGY AND BIOGEOGRAPHY	Solomon	farine	no	male	male		Niklaus	Zimmermann	male	University of Montana	Swiss Federal Research Institute
570	Earthworm invasion, white-tailed deer and seedling establishment in deciduous forests of north-eastern North America	JOURNAL OF ECOLOGY	Annise	genton	no	female	NA	babynamewizard.com	Frank	Gilliam	either	Cornell University	Marshall University
571	Genomic Repeat Abundances Contain Phylogenetic Signal	SYSTEMATIC BIOLOGY	Steven	mcmahon	no	male	male		Mark	Fishbein	male	Queen Mary University of London	Oklahoma State University
572	Leafing intensity and the fruit size/number trade-off in woody angiosperms	JOURNAL OF ECOLOGY	Sarah	reynolds	no	female	female		Kenneth	Whitney	male	Queens University	University of New Mexico
573	Following the Footsteps of Chlamydial Gene Regulation	MOLECULAR BIOLOGY AND EVOLUTION	D.	bachmann-gagescu	no	NA	NA		James	McInerney	male	University of Vienna	Maynooth University
574	NINL and DZANK1 Co-function in Vesicle Transport and Are Essential for Photoreceptor Development in Zebrafish	PLOS GENETICS	Margo	coles	no	female	female		Susan	Dutcher	female	Radboud University	Washington University School of Medicine
575	Temporal variability in hydrology modifies the influence of geomorphology on wetland distribution along a desert stream	JOURNAL OF ECOLOGY	Xiaoli	dona	no	NA	NA		Glenn	Matlack	either	Arizona State University	Ohio University
576	Navigating the complexity of ecological stability	ECOLOGY LETTERS	Ian	eskelinen	no	male	male		Frederick	Adler	male	Trinity College Dublin	University of Utah
577	Testing the effects of diversity on ecosystem multifunctionality using a multivariate model	ECOLOGY LETTERS	Aine	heger	no	female	NA	babynames.com	Yvonne	Buckley	female	Maynooth University	Trinity College Dublin
578	Hydrological disturbance diminishes predator control in wetlands	ECOLOGY	Nathan	ithurbide	no	male	male		Brenda	Grewell	female	Florida Atlantic University	University of California Davis
579	Exploring Massive Incomplete Lineage Sorting in Arctoids (Laurasiatheria, Carnivora)	MOLECULAR BIOLOGY AND EVOLUTION	Liliya	lewis	no	female	NA	babynames.com	Nicolas	Vidal	male	University of Munster	Museum National d'Histoire Naturelle
580	Characterizing the ecological trade-offs throughout the early ontogeny of coral recruitment	ECOLOGICAL MONOGRAPHS	Christopher	matos	no	male	male		Sergio	Navarrete	male	University of Queensland	Pontificia Universidad Catolica de Chile
581	Correct calculation of CO2 efflux using a closed-chamber linked to a non-dispersive infrared gas analyzer	METHODS IN ECOLOGY AND EVOLUTION	Gbadamassi	shriver	no	NA	NA		Helene	Muller-Landau	female	Chinese Academy of Sciences	Smithsonian Tropical Research Institute
582	Phenotypic plasticity is a negative, though weak, predictor of the commonness of 105 grassland species	GLOBAL ECOLOGY AND BIOGEOGRAPHY	Petr	wallau	no	male	male		Linda	Beaumont	female	Academy of Sciences of the Czech Republic	Macquarie University
583	U6 snRNA Pseudogenes: Markers of Retrotransposition Dynamics in Mammals	MOLECULAR BIOLOGY AND EVOLUTION	Aurelien	renny-byfield	no	male	NA	babynames.com	Claus	Wilke	male	CNRS Montepellier	University of Texas
584	Site-Specific Amino Acid Preferences Are Mostly Conserved in Two Closely Related Protein Homologs	MOLECULAR BIOLOGY AND EVOLUTION	Michael	botta-dukat	no	male	male		Jeffrey	Thorne	male	Fred Hutchinson Cancer Research Center	North Carolina State University
585	Worldwide patterns of bird colouration on islands	ECOLOGY LETTERS	Claire	leger	no	either	either		Greg	Grether	male	Universite de Montpellier 3	University of California Los Angeles
586	Can We Identify Genes with Increased Phylogenetic Reliability?	SYSTEMATIC BIOLOGY	Vinson	saravia	no	male	NA	babynames.com	Vincent	Savolainen	male	Louisiana State University	Imperial College London
587	Propagule pressure in the presence of uncertainty: extending the utility of proxy variables with hierarchical models	METHODS IN ECOLOGY AND EVOLUTION	D.	silvestro	no	male	male		Andrew	Tatem	male	University of Toronto Scarborough	University of Southampton
588	Eco-evolutionary feedbacks between private and public goods: evidence from toxic algal blooms	ECOLOGY LETTERS	William	spiegel	no	male	male		Punidan	Jeyasingh	NA	University of Minnesota	Oklahoma State University
589	Estimating the Effect of Competition on Trait Evolution Using Maximum Likelihood Inference	SYSTEMATIC BIOLOGY	Jonathan	voss	no	male	male		Luke	Harmon	male	PSL Research University	University of Idaho
590	How Good Are Statistical Models at Approximating Complex Fitness Landscapes?	MOLECULAR BIOLOGY AND EVOLUTION	Louis	avni	no	male	male		Joel	Dudley	male	Swiss Federal Institute of Technology	Mt. Sinai School of Medicine
591	Evidence of soil nutrient availability as the proximate constraint on growth of treeline trees in northwestAlaska: comment	ECOLOGY	Enzai	renner	no	NA	NA		John	Battles	male	Beijing Normal University	University of California Berkeley
592	Phylogenetic constraints and trait correlates of flowering phenology in the angiosperm flora of China	GLOBAL ECOLOGY AND BIOGEOGRAPHY	Yanjun	sukumaran	no	NA	NA		Arndt	Hampe	male	Chinese Academy of Sciences	INRA French National Institute for Agricultural Research
593	MET18 Connects the Cytosolic Iron-Sulfur Cluster Assembly Pathway to Active DNA Demethylation in Arabidopsis	PLOS GENETICS	Cheng-Guo	fuchs	no	male	NA	first name alone	Tetsuji	Kakutani	NA	Purdue University	National Institute of Genetics
594	Dissecting phylogenetic fuzzy weighting: theory and application in metacommunity phylogenetics	METHODS IN ECOLOGY AND EVOLUTION	Leandro	kumar	no	male	NA	babynames.com	Pedro	Peres-Neto	male	University Federal Rio Grande do Sul	Concordia University Montreal
595	Linking basin-scale connectivity, oceanography and population dynamics for the conservation and management of marine ecosystems	GLOBAL ECOLOGY AND BIOGEOGRAPHY	Melodie	park	no	female	female		Derek	Tittensor	male	University of the Balearic Islands	Dalhousie University
596	Ecological generalism and behavioural innovation in birds: technical intelligence or the simple incorporation of new foods?	JOURNAL OF ANIMAL ECOLOGY	Simon	koludrovic	no	male	male		John	Quinn	male	McGill University	University College Cork
597	Phylogenetic patterns in the geographic distributions of birds support the tropical conservatism hypothesis	GLOBAL ECOLOGY AND BIOGEOGRAPHY	David	marti-solans	no	male	male		Jose	Diniz-Filho	male	Australian National University	Universidade Federal de Goias
598	Substitution Model Adequacy and Assessing the Reliability of Estimates of Virus Evolutionary Rates and Time Scales	MOLECULAR BIOLOGY AND EVOLUTION	Sebastian	okawa	no	male	male		Sergei	Pond	male	University of Sydney	Temple University
599	Systemic enrichment of antifungal traits in the rhizosphere microbiome after pathogen attack	JOURNAL OF ECOLOGY	Jan-Hendrik	xu	no	either	NA	first name alone	James	Cahill	male	University of Freiburg	University of Alberta
600	Urban warming favours C-4 plants in temperate European cities	JOURNAL OF ECOLOGY	Grant	bernard-verdier	no	male	male		Peter	Vesk	male	Monash University	University of Melbourne
601	Biodiversity mediates top-down control in eelgrass ecosystems: a global comparative-experimental approach	ECOLOGY LETTERS	J.	dooley	no	male	male		Boris	Worm	male	Virginia Institute of Marine Science	Dalhousie University
602	Detecting Genomic Signatures of Natural Selection with Principal Component Analysis: Application to the 1000 Genomes Data	MOLECULAR BIOLOGY AND EVOLUTION	Nicolas	ehrlen	no	male	male		John	Novembre	male	Universite Grenoble Alpes	University of Chicago
603	A test of the integrated evolutionary speed hypothesis in a Neotropical amphibian radiation	GLOBAL ECOLOGY AND BIOGEOGRAPHY	Alvaro	razafindratsima	no	male	NA	babynames.com	Gavin	Thomas	male	Estation Biological Donana	University of Sheffield
604	Field measurements give biased estimates of functional response parameters, but help explain foraging distributions	JOURNAL OF ANIMAL ECOLOGY	Sjoerd	ellis	no	NA	NA		Simon	Butler	male	Royal Netherlands Institute of Sea Research	University of East Anglia
605	The consequences of co-infections for parasite transmission in the mosquito Aedes aegypti	JOURNAL OF ANIMAL ECOLOGY	Alison	ellison	no	female	female		Daniel	Ardia	either		Franklin and Marshall University
606	Assessing the general patterns of forest structure: quantifying tree and forest allometric scaling relationships in the United States	GLOBAL ECOLOGY AND BIOGEOGRAPHY	Laura	hobbs	yes	female	female		Thomas	Hickler	male	University of Maryland	Goethe Universitat Frankfurt am Main
607	Predation risk increases immune response in a larval dragonfly (Leucorrhinia intacta)	ECOLOGY	Tammy	hooten	yes	either	either		Evan	Preisser	male	University of Toronto	University of Rhode Island
608	The relative importance of climate, stand variables and liana abundance for carbon storage in tropical forests	GLOBAL ECOLOGY AND BIOGEOGRAPHY	Sandra	konno	no	female	female		Martin	Sykes	male	University of Alberta	Lund University
609	When anthropogenic-related disturbances overwhelm demographic persistence mechanisms	JOURNAL OF ECOLOGY	Alisha	menge	no	female	female		Matthew	Heard	male	University of Guelph	Centre for Ecology and Hydrology
610	Climate moderates release from nutrient limitation in natural annual plant communities	GLOBAL ECOLOGY AND BIOGEOGRAPHY	John	valls	no	male	male		Brian	Enquist	male	University of Queensland	University of Arizona
611	A global analysis of the determinants of alien geographical range size in birds	GLOBAL ECOLOGY AND BIOGEOGRAPHY	Ellie	witman	no	female	female		Karl	Evans	male	Zoological Society of London	University of Sheffield
612	A role for brain size and cognition in food webs	ECOLOGY LETTERS	Nicholas	roehrig	no	male	male		Ulrich	Brose	male	University of Guelph	University of Gottingen
613	Plant toxin levels in nectar vary spatially across native and introduced populations	JOURNAL OF ECOLOGY	Paul	siqueira	no	male	male		Ryan	Phillips	male	Trinity College Dublin	Kings Park and Botanic Gardens
614	Experimental evidence of genome-wide impact of ecological selection during early stages of speciation-with-gene-flow	ECOLOGY LETTERS	Scott	wang	no	male	male		Colleen	Webb	female	University of Notre Dame	Colorado State University
615	Behavioural flexibility in migratory behaviour in a long-lived large herbivore	JOURNAL OF ANIMAL ECOLOGY	Scott	yan	no	male	male		Anne	Loison	female	University of Montana	Universite de Savoie
616	Latitudinal gradients in the productivity of European migrant warblers have not shifted northwards during a period of climate change	GLOBAL ECOLOGY AND BIOGEOGRAPHY	Sarah	cooney	no	female	female		Vincent	Devictor	male	British Trust for Ornithology	Institute of Evolutionary Sciences of Montpellier
617	Competitor relatedness, indirect soil effects and plant coexistence	JOURNAL OF ECOLOGY	Bodil	jones	no	female	NA	babynamewizard.com	Scott	Wilson	male	CNRS Center for Ecological Function and Evolution	University of Regina
618	Predicting changes in the distribution and abundance of species under environmental change	ECOLOGY LETTERS	Johan	selwood	no	male	male		Yvonne	Buckley	female	Stockholm University	Trinity College Dublin
619	Advancing environmentally explicit structured population models of plants	JOURNAL OF ECOLOGY	Johan	arnan	no	male	male		Alden	Griffith	male	Stockholm University	Wellesley College
620	Trade-offs between physical and chemical carbon-based leaf defence: of intraspecific variation and trait evolution	JOURNAL OF ECOLOGY	David	guevara	no	male	male		Amy	Austin	female	University of Halle Wittenberg	University of Buenos Aires
621	Identifying consumer-resource population dynamics using paleoecological data	ECOLOGY	Arni	saupe	no	male	NA	babynamewizard.com	Brian	Inouye	male	Myvatn Research Station	Florida State University
622	Climate-driven extinctions shape the phylogenetic structure of temperate tree floras	ECOLOGY LETTERS	Wolf	thorson	no	male	male		Helene	Morlon	female	Aarhus University	CNRS
623	Late Cenozoic climate and the phylogenetic structure of regional conifer floras world-wide	GLOBAL ECOLOGY AND BIOGEOGRAPHY	Wolf	crone	no	male	male		Jeremy	Kerr	male	Aarhus University	University of Ottawa
624	A bird's eye view of a deleterious recessive allele	JOURNAL OF ANIMAL ECOLOGY	Robert	ehrlen	no	male	male		Graeme	Hays	male	Uppsala University	Deakin University
625	Spatial overlap in a solitary carnivore: support for theland tenure, kinship or resource dispersion hypotheses?	JOURNAL OF ANIMAL ECOLOGY	L.	mcdonald	no	male	male		Anne	Loison	female	Panthera	Universite de Savoie
626	Quantifying demographic uncertainty: Bayesian methods for integral projection models	ECOLOGICAL MONOGRAPHS	Bret	needham	no	male	male		Thom	Hobbs	male	Louisiana State University	Colorado State University
627	The role of a dominant predator in shaping biodiversity over space and time in a marine ecosystem	JOURNAL OF ANIMAL ECOLOGY	Kari	del campo	no	female	female		Anna	Kuparinen	female	Norwegian Institute of National Research	University of Helsinki
628	Using multiple imputation to estimate missing data in meta-regression	METHODS IN ECOLOGY AND EVOLUTION	E.	anderson	no	NA	NA		Jarrod	Hadfield	NA	Trent University	University of Edinburgh
629	Experimental evidence for within- and cross-seasonal effects of fear on survival and reproduction	JOURNAL OF ANIMAL ECOLOGY	Kyle	belmaker	no	either	either		Ben	Dantzer	male	University of Guelph	University of Michigan
630	Ecology in an anthropogenic biosphere	ECOLOGICAL MONOGRAPHS	Erle	boucher-lalonde	no	female	NA	behindthename.com	Aaron	Ellison	male		Harvard Forest
631	rSPACE: Spatially based power analysis for conservation and ecology	METHODS IN ECOLOGY AND EVOLUTION	Martha	feldman	no	female	female		Timothee	Poisot	male	USFS Rocky Mountain Research Station	University of Canterbury
632	Untitled	ECOLOGICAL MONOGRAPHS	Aaron	godet	no	male	male		Aaron	Ellison	male		Harvard Forest
633	How to quantify the temporal storage effect using simulations instead of math	ECOLOGY LETTERS	Stephen	gonzalez	no	male	male		Jessica	Metcalfe	female	Cornell University	Princeton University
634	Community structure influences species' abundance along environmental gradients	JOURNAL OF ANIMAL ECOLOGY	Antti	jarzyna	no	male	NA	babynamewizard.com	Martin	Genner	male	Norwegian Institute of Nature Research Trondheim	University of Bristol
635	A Parent-of-Origin Effect Impacts the Phenotype in Low Penetrance Retinoblastoma Families Segregating the c.1981C > T/p.Arg661Trp Mutation of RB1	PLOS GENETICS	Philippine	somveille	no	female	female		Sharon	Plon	female	Institute Curie	Baylor College of Medicine
636	Connecting Circadian Genes to Neurodegenerative Pathways in Fruit Flies	PLOS GENETICS	Patrick	wilber	no	male	male		Paul	Taghert	male		Washington University Medical School
637	Exome Sequencing of Phenotypic Extremes Identifies CAV2 and TMC6 as Interacting Modifiers of Chronic Pseudomonas aeruginosa Infection in Cystic Fibrosis	PLOS GENETICS	Mary	knape	no	female	female		Christine	Wells	female	University of Washington	University of Queensland
638	Eutrophication triggers contrasting multilevel feedbacks on litter accumulation and decomposition in fens	ECOLOGY	W.	bennett	no	NA	NA		Joseph	Yavitt	male	University of Antwerp	Cornell University
639	Divergent evolution in antiherbivore defences within species complexes at a single Amazonian site	JOURNAL OF ECOLOGY	Maria-Jose	dambros	no	female	NA	first name alone	Walter	Carson	male	University of Utah	University of Pittsburgh
640	Signatures of Evolutionary Adaptation in Quantitative Trait Loci Influencing Trace Element Homeostasis in Liver	MOLECULAR BIOLOGY AND EVOLUTION	Johannes	morales	no	male	male		Connie	Mulligan	either	University Pompeu Fabra	University of Florida
641	Erosion of beta diversity under interacting global change impacts in a semi-arid grassland	JOURNAL OF ECOLOGY	Anu	xu	no	female	NA	behindthename.com	Susan	Schwinning	female	University of California Davis	Texas State University
642	Herbivory mediates the long-term shift in the relative importance of microsite and propagule limitation	JOURNAL OF ECOLOGY	Anu	bellingham	no	female	NA	behindthename.com	Stephen	Bonser	male	University of Oulu	University of New South Wales
643	Parallel selective pressures drive convergent diversification of phenotypes in pythons and boas	ECOLOGY LETTERS	Damien	cirtwill	no	male	male		Luke	Harmon	male	Australian National University	University of Idaho
644	Biological Flora of the British Isles: Ambrosia artemisiifolia	JOURNAL OF ECOLOGY	Franz	dalziell	no	male	male			NA	NA	University of Vienna
645	Species' intrinsic traits inform their range limitations and vulnerability under environmental change	GLOBAL ECOLOGY AND BIOGEOGRAPHY	Alba	drake	yes	female	NA	babynames.com	Antoine	Guisan	male	University of Evora	University of Lausanne
646	NLMpy: a PYTHON software package for the creation of neutral landscape models within a general numerical framework	METHODS IN ECOLOGY AND EVOLUTION	Thomas	farrell	no	male	male		Timothee	Poisot	male	Auckland University of Technology	University of Canterbury
647	How reliably can we infer diversity-dependent diversification from phylogenies?	METHODS IN ECOLOGY AND EVOLUTION	Rampal	faye	no	NA	NA		Kate	Jones	female	University of Groningen	University College London
648	Fire evolution in the radioactive forests of Ukraine and Belarus: future risks for the population and the environment	ECOLOGICAL MONOGRAPHS	N.	gorsich	no	NA	NA		Aimee	Classen	female	Institute Pierre & Simon Laplace	University of Tennessee
649	Multiple Loci and Complete Taxonomic Sampling Resolve the Phylogeny and Biogeographic History of Tenrecs (Mammalia: Tenrecidae) and Reveal Higher Speciation Rates in Madagascar's Humid Forests	SYSTEMATIC BIOLOGY	Kathryn	han	no	female	female		Erika	Edwards	female	University of Alaska Museum	Brown University
650	Environmental changes define ecological limits to species richness and reveal the mode of macroevolutionary competition	ECOLOGY LETTERS	Thomas	henry	no	male	male		Helene	Morlon	female	University of Southampton	CNRS
651	EcoVeg: a new approach to vegetation description and classification (vol 84, pg 533, 2014)	ECOLOGICAL MONOGRAPHS	D.	ilany	no	NA	NA				NA
652	Colonisation rate and adaptive foraging control the emergence of trophic cascades	ECOLOGY LETTERS	Ashkaan	inman-narahari	no	male	NA	babycenter.com	Tim	Wootton	either	University of California Riverside	University of Chicago
653	Density-dependent habitat selection of spawning Chinook salmon: broad-scale evidence and implications	JOURNAL OF ANIMAL ECOLOGY	Matthew	jepsen	no	male	male		Martin	Genner	male		University of Bristol
654	plant: A package for modelling forest trait ecology and evolution	METHODS IN ECOLOGY AND EVOLUTION	Daniel	knie	no	either	either		Sean	McMahon	either	Macquarie University	Smithsonian Environmental Research Center
655	A paradoxical mismatch between interspecific pollinator moves and heterospecific pollen receipt in a natural community	ECOLOGY	Qiang	koerner	no	NA	NA		Randall	Mitchell	male	Henan University of Science and Technology	University of Akron
656	Functional breadth and home-field advantage generate functional differences among soil microbial decomposers	ECOLOGY	Nicolas	krzyzanowski	no	male	male		Steven	Allison	male		University of California Irvine
657	Bottom-up and top-down human impacts interact to affect a protected coastal Chilean marsh	ECOLOGY	Jose	lamanna	no	male	male		Brenda	Grewell	female	Pontifician University Catolica Chile	University of California Davis
658	Constructing, conducting and interpreting animal social network analysis	JOURNAL OF ANIMAL ECOLOGY	Damien	nadeau	no	male	male		Sonia	Altizer	female	University of Oxford	University of Georgia
659	Terrestrial support of aquatic food webs depends on light inputs: a geographically-replicated test using tank bromeliads	ECOLOGY	Vinicius	proud	no	NA	NA		Evan	Preisser	male	University Federal Rio de Janeiro	University of Rhode Island
660	The path to host extinction can lead to loss of generalist parasites	JOURNAL OF ANIMAL ECOLOGY	Maxwell	romiguier	no	male	male		Andrew	Fenton	male	McGill University	University of Liverpool
661	Response to Strona & Fattorini: are generalist parasites being lost from their hosts?	JOURNAL OF ANIMAL ECOLOGY	Maxwell	tenow	no	male	male		Andy	Fenton	either	McGill University	University of Liverpool
662	Indirect effects of global change accumulate to alter plant diversity but not ecosystem function in alpine tundra	JOURNAL OF ECOLOGY	Emily	uno	no	female	female		Sandra	Lavorel	female	University of California Berkeley	CNRS
663	Teasing apart plant community responses to N enrichment: the roles of resource limitation, competition and soil microbes	ECOLOGY LETTERS	Emily	voutilainen	no	female	female		Johannes	Knops	male	Tulane University	University of Nebraska
664	Strong effects of variation in taxonomic opinion on diversification analyses	METHODS IN ECOLOGY AND EVOLUTION	Soren	xu	no	male	NA	babynames.com	Liam	Revell	male	Aarhus University	University of Massachusetts Boston
665	The asymmetry in the Great American Biotic Interchange in mammals is consistent with differential susceptibility to mammalian predation	GLOBAL ECOLOGY AND BIOGEOGRAPHY	Soren	brown	no	male	NA	babynames.com	Kathleen	Lyons	female	Museo Nacional de Ciencias Naturales	National Museum of Natural History Smithsonian Institution
666	Seasonal demography of a cyclic lemming population in the Canadian Arctic	JOURNAL OF ANIMAL ECOLOGY	Dominique	chen	no	either	either		Rolf	Ims	male	Universite Laval	University of Tromso
667	Variation in the age of first reproduction: different strategies or individual quality?	ECOLOGY	Remi	halpin	no	either	NA	babynames.com	Donald	Strong	male	University La Rochelle	University of California Davis
668	Population density and climate shape early-life survival and recruitment in a long-lived pelagic seabird	JOURNAL OF ANIMAL ECOLOGY	Remi	kirkman	yes	either	NA	babynames.com	Thierry	Boulinier	male	University La Rochelle	CNRS
669	A toolbox for studying thermal heterogeneity across spatial scales: from unmanned aerial vehicle imagery tolandscape metrics	METHODS IN ECOLOGY AND EVOLUTION	Emile	peltier	no	male	male		Andrew	Tatem	male		University of Southampton
670	Experimentally testing and assessing the predictive power of species assembly rules for tropical canopy ants	ECOLOGY LETTERS	Tom	royo	no	male	male		Ferenc	Jordan	male	Academy of Sciences of the Czech Republic	Wissenschaftskolleg zu Berlin
671	Round Spermatid Injection Rescues Female Lethality of a Paternally Inherited Xist Deletion in Mouse	PLOS GENETICS	Federica	sillett	no	female	female		Antoine	Peters	male	University Medical Center at Erasmus Medical College	Friedrich Miescher Institute for Biomedical Research and University of Basel
672	Unravelling conflicting density- and distance-dependent effects on plant reproduction using a spatially explicit approach	JOURNAL OF ECOLOGY	Jose	turner	no	male	male		Caroline	Brophy	female	Helmholz Center for Environmental Research	Maynooth University
673	Fertilization limitation of Diadema antillarum on coral reefs in the Florida Keys	ECOLOGY	Colette	catullo	no	female	female		Richard	Aronson	male	Rutgers-State University of New Jersey	Florida Institute of Technology
674	Wild-Type U2AF1 Antagonizes the Splicing Program Characteristic of U2AF1-Mutant Tumors and Is Required for Cell Survival	PLOS GENETICS	Dennis	estrada	no	male	male		Leighton	Grimes	male		Cincinnati Children's Hospital Medical Center
675	The geography of snake reproductive mode: a global analysis of the evolution of snake viviparity	GLOBAL ECOLOGY AND BIOGEOGRAPHY	Anat	federici	no	male	NA	babynamewizard.com	Miguel	Olalla-Tarraga	male	Tel Aviv University	University of Alcala
676	Body sizes and diversification rates of lizards, snakes, amphisbaenians and the tuatara	GLOBAL ECOLOGY AND BIOGEOGRAPHY	Anat	garcia	no	male	NA	babynamewizard.com		NA	NA	Tel Aviv University
677	A High-Coverage Yersinia pestis Genome from a Sixth-Century Justinianic Plague Victim	MOLECULAR BIOLOGY AND EVOLUTION	Michal	gillman	no	either	either		Connie	Mulligan	either	Max Planck Institute of Sciences and Human History	University of Florida
678	Where does environmental stochasticity most influence population dynamics? An assessment along a regional core-periphery gradient for prairie breeding ducks	GLOBAL ECOLOGY AND BIOGEOGRAPHY	Richard	niamir	no	male	male		Allen	Hurlbert	male	Trent University	University of North Carolina Chapel Hill
679	Nutrient enrichment intensifies hurricane impact in scrub mangrove ecosystems in the Indian River Lagoon, Florida, USA	ECOLOGY	Ilka	ralston	no	female	female		Randy	Dahlgren	either		University of California Davis
680	Exploring the universal ecological responses to climate change in a univoltine butterfly	JOURNAL OF ANIMAL ECOLOGY	Phillip	wang	no	male	male		Jason	Chapman	male	University of Southampton	University of Exeter
681	Phylogenetic and functional mechanisms of direct and indirect interactions among alien and native plants (vol 104, pg 1136, 2016)	JOURNAL OF ECOLOGY	Y.	klein	no	NA	NA			NA	NA
682	Introduction history, climatic suitability, native range size, species traits and their interactions explain establishment of Chinese woody species in Europe	GLOBAL ECOLOGY AND BIOGEOGRAPHY	Yanhao	manceau	no	NA	NA		Erica	Fleischman	female	University of Konstanz	University of California Davis
683	Phylogenetic and functional mechanisms of direct and indirect interactions among alien and native plants	JOURNAL OF ECOLOGY	Yanhao	rosindell	no	NA	NA		Laura	Huenneke	female	University of Konstanz	Northern Arizona University
684	How does clay constrain woody biomass in drylands?	GLOBAL ECOLOGY AND BIOGEOGRAPHY	Roderick	title	no	male	male		Josep	Penuelas	male	Queensland Herbarium	CREAF Universitat Autonoma Barcelona
685	Global-scale mapping of changes in ecosystem functioning from earth observation-based trends in total and recurrent vegetation	GLOBAL ECOLOGY AND BIOGEOGRAPHY	Rasmus	bowman	no	male	NA	babynames.com	Josep	Penuelas	male	University of Copenhagen	CREAF Universitat Autonoma Barcelona
686	Occupancy models for data with false positive and false negative errors and heterogeneity across sites and surveys	METHODS IN ECOLOGY AND EVOLUTION	Paige	chuvieco	no	either	either		Nigel	Yoccoz	male	University of Georgia	University of Tromso
687	Density-dependent productivity in a colonial vulture at two spatial scales	ECOLOGY	Dario	elliott	no	male	male		John	Sauer	male	Estation Biological Donana	USGS Patuxent Wildlife Research Center
688	Disentangling the effect of competition, CO2 and climate on intrinsic water-use efficiency and tree growth	JOURNAL OF ECOLOGY	Laura	gonzalez-megias	no	female	female		Charles	Canham	male		Cary Institute of Ecosystem Studies
689	Towards a glacial-sensitive model of island biogeography	GLOBAL ECOLOGY AND BIOGEOGRAPHY	Jose	good	no	male	male		Ana	Santos	female	University La Laguna	University of Alcala
690	Invariant Versus Classical Quartet Inference When Evolution is Heterogeneous Across Sites and Lineages	SYSTEMATIC BIOLOGY	Jesus	harvey	no	male	male		Olivier	Gascuel	male	Universitat Politecnica de Catalunya	Institut Pasteur
691	Water-energy balance, past ecological perturbations and evolutionary constraints shape the latitudinal diversity gradient of soil testate amoebae in south-western South America	GLOBAL ECOLOGY AND BIOGEOGRAPHY	Leonardo	kiere	no	male	male		Xiaofeng	Xu	NA	University of Neuchatel	San Diego State University
692	Exploring Phylogenetic Relationships within Myriapoda and the Effects of Matrix Composition and Occupancy on Phylogenomic Reconstruction	SYSTEMATIC BIOLOGY	Rosa	losdat	no	female	female		Brian	Wiegmann	male	Harvard University	Iowa State University
693	Phosphorus metabolism of reef organisms with algal symbionts	ECOLOGICAL MONOGRAPHS	Christine	murgiano	no	female	female		Carol	Thornber	female		University of Rhode Island
694	Thermal variability alters the impact of climate warming on consumer-resource systems	ECOLOGY	Samuel	paterson	no	male	male		Lewi	Stone	male	Yale University	Tel Aviv University
695	Reproductive Mode and the Evolution of Genome Size and Structure in Caenorhabditis Nematodes	PLOS GENETICS	Janna	qiu	no	female	female		Mark	Blaxter	male	University of Oregon	University of Edinburgh
696	Coevolutionary Landscape Inference and the Context-Dependence of Mutations in Beta-Lactamase TEM-1	MOLECULAR BIOLOGY AND EVOLUTION	Matteo	ripple	no	male	male		Claus	Wilke	male	Universite Paris 06	University of Texas
697	Tree ring ecological signal is consistent with floristic composition and plant indicator values in Mediterranean Fagus sylvatica forests	JOURNAL OF ECOLOGY	Goffredo	sanders	no	male	NA	behindthename.com	Frank	Gilliam	either	University of Tuscia	Marshall University
698	Regulation of Clostridium difficile Spore Formation by the SpoIIQ and SpoIIIA Proteins	PLoS Genetics	Kelly	santos	no	either	either		Daniel	Kearns	either	University of Vermont	Indiana University
699	Does functional trait diversity predict above-ground biomass and productivity of tropical forests? Testing three alternative hypotheses	JOURNAL OF ECOLOGY	Bryan	thomsen	no	male	male		Charles	Canham	male	CATIE	Cary Institute of Ecosystem Studies
700	Exotic or not, leaf trait dissimilarity modulates the effect of dominant species on mixed litter decomposition	JOURNAL OF ECOLOGY	Genevieve	gralka	no	female	female		Rien	Aerts	male	Academy of Sciences of the Czech Republic	Vrije Universiteit
701	Effects of permafrost thaw on nitrogen availability and plant-soil interactions in a boreal Alaskan lowland	JOURNAL OF ECOLOGY	Rebecca	hill	no	female	female		Nina	Wurzburger	female	University of Alaska Fairbanks	University of Georgia
702	Alignment of Homologous Chromosomes and Effective Repair of Programmed DNA Double-Strand Breaks during Mouse Meiosis Require the Minichromosome Maintenance Domain Containing 2 (MCMDC2) Protein	PLOS GENETICS	Friederike	veller	no	female	female		Eva	Hoffmann	female	Technological University of Dresden	University of Sussex
703	Gametic interactions promote inbreeding avoidance in house mice	ECOLOGY LETTERS	Renee	ivanov	no	female	female		David	Hosken	male	University of Western Australia	University of Exeter
704	A Comprehensive, High-Resolution Map of a Gene's Fitness Landscape (vol 31, pg 1581, 2014)	MOLECULAR BIOLOGY AND EVOLUTION	Elad	liu	no	male	NA	babynames.com		Errata	NA		NA
705	Social carry-over effects underpin trans-seasonally linked structure in a wild bird population	ECOLOGY LETTERS	Josh	wang	no	male	male		Gabriele	Sorci	male	University of Oxford	Universite de bourgogne
706	Response to commentary by Woinarski (Critical-weight-range marsupials in northern Australia are declining: a commentary on Fisher et al. (2014) 'The current decline of tropical marsupials in Australia: is history repeating?')	GLOBAL ECOLOGY AND BIOGEOGRAPHY	Diana	williams	no	female	female		Erica	Fleischman	female	University of Queensland	University of California Davis
707	Bias correction in species distribution models: pooling survey and collection data for multiple species	METHODS IN ECOLOGY AND EVOLUTION	William	anderson	no	male	male		Robert	O'Hara	male	Stanford University	Biodiversitat und Klima
708	The importance of plant genotype and contemporary evolution for terrestrial ecosystem processes	ECOLOGY	Connor	jacob	no	male	male		Peter	Adler	male	University of Toronto	Utah State University
709	Ecological genomics meets community-level modelling of biodiversity: mapping the genomic landscape of current and future environmental adaptation	ECOLOGY LETTERS	Matthew	penk	no	male	male		Mark	Vellend	male	University of Maryland	Universite de Sherbrooke
710	Locally adapted traits maintained in the face of high gene flow	ECOLOGY LETTERS	S.	tabak	no	NA	NA		Jane	Hill	female	Colorado State University	University of York
711	The DnaA Protein Is Not the Limiting Factor for Initiation of Replication in Escherichia coli	PLOS GENETICS	Ingvild	bennett	no	NA	NA		William	Burkholder	male	Oslo University Hospital	Agency for Science Technology and Research
712	Effects of host heterogeneity on pathogen diversity and evolution	ECOLOGY LETTERS	Arietta	duffy	yes	female	NA	babynamewizard.com	Kevin	Lafferty	male	University of Chicago	USGS Chanel Islands Field Station
713	Estimating where and how animals travel: an optimal framework for path reconstruction from autocorrelated tracking data	ECOLOGY	C.	sunday	no	NA	NA		Nicholas	Gotelli	male	National Zoological Park Front Royal	University of Vermont
714	Unravelling the annual cycle in a migratory animal: breeding-season habitat loss drives population declines of monarch butterflies	JOURNAL OF ANIMAL ECOLOGY	D.	pellegrini	no	NA	NA		Tim	Coulson	either	University of Guelph	University of Oxford
715	BiMat: a MATLAB package to facilitate the analysis of bipartite networks	METHODS IN ECOLOGY AND EVOLUTION	Cesar	allstadt	no	male	male		Greg	McInerny	male	Georgia Institute of Technology	University of Warwick
716	Genomic Imprinting in the Endosperm Is Systematically Perturbed in Abortive Hybrid Tomato Seeds	MOLECULAR BIOLOGY AND EVOLUTION	Ana	milcu	no	female	female		Patricia	Wittkopp	female	Swiss Federal Institute of Technology	University of Michigan
717	Species Delimitation's Coming of Age	SYSTEMATIC BIOLOGY	Jean-Francois	prevedello	no	male	male			NA	NA
718	The Phylogenetic Likelihood Library	SYSTEMATIC BIOLOGY	T.	catarino	no	NA	NA		Peter	Foster	male	Heidelberg University	University of Edinburgh
719	Ingression Progression Complexes Control Extracellular Matrix Remodelling during Cytokinesis in Budding Yeast	PLOS GENETICS	Magdalena	chanderbali	no	female	female		Kathleen	Gould	female	University of Cantabria	Howard Hughes Medical Institute and Vanderbilt University School of Medicine
720	Degeneration of the Nonrecombining Regions in the Mating-Type Chromosomes of the Anther-Smut Fungi	MOLECULAR BIOLOGY AND EVOLUTION	Eric	joly-lopez	no	male	male		Jianzhi	Zhang	NA	Universite Paris 11	University of Michigan
721	Scale-dependent responses of pollination and seed dispersal mutualisms in a habitat transformation scenario	JOURNAL OF ECOLOGY	Francisco	meng	no	male	male		Ignasi	Bartomeus	male	University of Chile	Estacion Biologica de Donana
722	Recovery of African wild dogs suppresses prey but does not trigger a trophic cascade	ECOLOGY	Adam	menzel	no	male	male		Marco	Festa-Bianchet	male	University of British Columbia	University of Sherbrooke
723	Towards Improving Searches for Optimal Phylogenies	SYSTEMATIC BIOLOGY	Eric	paape	no	male	male		Lars	Jermiin	male	CUNY	CSIRO
724	Interactive effects of shelter and conspecific density shape mortality, growth, and condition in juvenile reef fish	ECOLOGY	John	pophaly	no	male	male		Brian	Inouye	male	University of Melbourne	Florida State University
725	Quantifying diet breadth through ordination of host association	ECOLOGY	J.	videvall	no	NA	NA		Helene	Wagner	female	University of Tennessee	University of Toronto
726	Functional differences between dominant grasses drive divergent responses to large herbivore loss in mesic savanna grasslands of North America and South Africa	JOURNAL OF ECOLOGY	Elisabeth	zhang	yes	female	female		Jonathan	Newman	male	Yale University	University of Guelph
727	Century-scale effects of invasive deer and rodents on the dynamics of forests growing on soils of contrasting fertility	ECOLOGICAL MONOGRAPHS	David	schrider	no	male	male		John	Battles	male	Arthur Rylah Institute for Environmental Research	University of California Berkeley
728	Abundance and generalisation in mutualistic networks: solving the chicken-and-egg dilemma	ECOLOGY LETTERS	Hugo	abrams	no	male	male		Rebecca	Irwin	female	University Republica	Dartmouth College
729	There's no place like home: seedling mortality contributes to the habitat specialisation of tree species across Amazonia	ECOLOGY LETTERS	Claire	bittick	no	either	either		Liza	Comita	female		Yale University
730	Functional trait differences influence neighbourhood interactions in a hyperdiverse Amazonian forest	ECOLOGY LETTERS	Claire	bjorkvoll	no	either	either		Maria	Uriarte	female	University of Maryland	Columbia University
731	Hierarchical analysis of taxonomic variation in intraspecific competition across fish species	ECOLOGY	Andrew	brown	no	male	male		Daniel	Schindler	either	University of Maryland	University of Washington
732	An R package for analysing survival using continuous-time open capture-recapture models	METHODS IN ECOLOGY AND EVOLUTION	David	campitelli	no	male	male		David	Murrell	male	Universite Lyon 1	University College London
733	Dispersal versus environmental filtering in a dynamic system: drivers of vegetation patterns and diversity along stream riparian gradients	JOURNAL OF ECOLOGY	Rob	capdevila	no	male	male		Christer	Nilsson	male	University of Utrecht	Umea University
734	Altered Levels of Mitochondrial DNA Are Associated with Female Age, Aneuploidy, and Provide an Independent Measure of Embryonic Implantation Potential	PLOS GENETICS	Elpida	cayuela	no	female	NA	babynames.com	Stuart	Kim	male	Reprogenetics UK	Stanford University Medical Center
735	Which Phylogenetic Networks are Merely Trees with Additional Arcs?	SYSTEMATIC BIOLOGY	Andrew	cayuela	no	male	male		Mark	Holder	male	University of Western Sydney	University of Kansas
736	Two Influential Primate Classifications Logically Aligned	SYSTEMATIC BIOLOGY	Nico	chen	no	male	male		Benoit	Dayrat	male	Arizona State University	Penn State
737	Special feature: 5(th) anniversary of Methods in Ecology and Evolution	METHODS IN ECOLOGY AND EVOLUTION	Robert	chen	no	male	male			NA	NA	University of Sheffield
738	Phylogenetic community structure when competition and environmental filtering determine abundances	GLOBAL ECOLOGY AND BIOGEOGRAPHY	Mara	choi	no	female	female		Pedro	Peres-Neto	male	Brown University	Concordia University Montreal
739	Temperature-associated habitat selection in a cold-water marine fish	JOURNAL OF ANIMAL ECOLOGY	Carla	cochrane	no	female	female		Martin	Genner	male	University of Agder	University of Bristol
740	The Universal Floristic Quality Assessment (FQA) Calculator: an online tool for ecological assessment and monitoring	METHODS IN ECOLOGY AND EVOLUTION	William	correa	no	male	male		Timothee	Poisot	male	University of California Berkeley	University of Canterbury
741	LEA: An R package for landscape and ecological association studies	METHODS IN ECOLOGY AND EVOLUTION	Eric	cox	yes	male	male		Brian	O'Meara	male	Universite Grenoble	University of Tennessee
742	Disease alters macroecological patterns of North American bats	GLOBAL ECOLOGY AND BIOGEOGRAPHY	Winifred	dahlgren	no	female	female		Christy	McCain	either	University of California Santa Cruz	University of Colorado
743	The mechanical defence advantage of small seeds	ECOLOGY LETTERS	Evan	dwyer	no	male	male		Mark	Vellend	male	Iowa State University	Universite de Sherbrooke
744	Eco-evolutionary dynamics in a coevolving host-virus system	ECOLOGY LETTERS	Jens	einarsson	no	male	male		Gregor	Fussmann	male	Max Planck Institute of Evolutionary Biology	McGill University
745	Virus Satellites Drive Viral Evolution and Ecology	PLOS GENETICS	Belen	fernandez	no	either	NA	babynames.com	Harmit	Malik	male	University of Cardenal Herrera CEU	Fred Hutchinson Cancer Research Center
746	Climate change and habitat conversion favour the same species	ECOLOGY LETTERS	Luke	ford	no	male	male		Nick	Haddad	male	Stanford University	North Carolina State University
747	Energy use by migrants and residents in North American breeding bird communities	GLOBAL ECOLOGY AND BIOGEOGRAPHY	Trevor	frichot	no	male	male		Katrin	Bohning-Gaese	female		Senckenberg Biodiversity and Climate Research Centre
748	Condition-dependent movement and dispersal in experimental metacommunities	ECOLOGY LETTERS	Emanuel	graham	no	male	male		Sergio	Navarrete	male	Eawag Swiss Federal Institute of Aquatic Sciences & Technology	Pontificia Universidad Catolica de Chile
749	Density-dependent movement and the consequences of the Allee effect in the model organism Tetrahymena	JOURNAL OF ANIMAL ECOLOGY	Emanuel	gratton	no	male	male		Stewart	Plaistow	male	Eawag Swiss Federal Institute of Aquatic Sciences & Technology	University of Liverpool
750	The risk-return trade-off between solitary and eusocial reproduction	ECOLOGY LETTERS	Feng	haas	no	male	NA	babynames.com	Minus	vanBaalen	male	ETH Zurich	Ecole normale Superieure
751	A Role for the Chaperone Complex BAG3-HSPB8 in Actin Dynamics, Spindle Orientation and Proper Chromosome Segregation during Mitosis	PLOS GENETICS	Margit	hahn	no	female	female		Tricia	Serio	female	Universite Laval	University of Arizona
752	Drought history affects grassland plant and microbial carbon turnover during and after a subsequent drought event	JOURNAL OF ECOLOGY	Lucia	haslem	no	female	female		Amy	Austin	female	University of Vienna	University of Buenos Aires
753	Determinants of Chromosome Architecture: Insulator Pairing in cis and in trans	PLOS GENETICS	Miki	hodapp	no	female	NA	babynames.com	Bas	VanSteensel	male	Thomas Jefferson University	Netherlands Cancer Institute
754	A Rapid and Scalable Method for Multilocus Species Delimitation Using Bayesian Model Comparison and Rooted Triplets	SYSTEMATIC BIOLOGY	Tomochika	horne	no	NA	NA		Laura	Kubatko	female	Kyoto University	Ohio State University
755	Maintenance of Xist Imprinting Depends on Chromatin Condensation State and Rnf12 Dosage in Mice	PLOS GENETICS	Atsushi	lemoine	no	male	NA	babynames.com	Gregory	Barsh	male		Stanford University
756	Disturbance-mediated colonization-extinction dynamics in experimental protist metacommunities	ECOLOGY	Kayoko	lopresti	yes	NA	NA		Sebastian	Schreiber	male	University of Texas	University of California Davis
757	Reproducing static and dynamic biodiversity patterns in tropical forests: the critical role of environmental variance	ECOLOGY	Tak	luo	no	NA	NA		Maria	Uriarte	female	National University of Singapore	Columbia University
758	Plant functional traits of dominant native and invasive species in mediterranean-climate ecosystems	ECOLOGY	Jennifer	muthukrishnan	no	female	female		Gordon	Fox	male	Chapman University	University of South Florida
759	Testing the trait-based community framework: Do functional traits predict competitive outcomes?	ECOLOGY	Jennifer	o'connor	no	female	female		Donald	Strong	male	Chapman University	University of California Davis
760	Predator swamping reduces predation risk during nocturnal migration of juvenile salmon in a high-mortality landscape	JOURNAL OF ANIMAL ECOLOGY	Nathan	orizaola	no	male	male		Jason	Chapman	male	University of British Columbia	University of Exeter
761	G = E: What GWAS Can Tell Us about the Environment	PLOS GENETICS	Suzanne	ramus	no	female	female		Greg	Gibson	male	University of Bristol	Georgia Institute of Technology
762	Fuels and fires influence vegetation via above- and belowground pathways in a high-diversity plant community	JOURNAL OF ECOLOGY	Paul	ricklefs	no	male	male		Ellen	Damschen	female	Murray State University	University of Wisconsin
763	A Novel Feedback Loop That Controls Bimodal Expression of Genetic Competence	PLOS GENETICS	Pamela	sansom	no	female	female		Daniel	Kearns	either	Newcastle University	Indiana University
764	Density dependence in an age-structured population of great tits: identifying the critical age classes	ECOLOGY	Marlene	simons	no	female	female		Elizabeth	Holmes	female	Norwegian University of Science and Technology	NOAA
765	Towards a mechanistic understanding of the synergistic effects of harvesting timber and non-timber forest products	METHODS IN ECOLOGY AND EVOLUTION	Orou	soininen	no	NA	NA		Helene	Muller-Landau	female	University of Hawaii Manoa	Smithsonian Tropical Research Institute
766	Temporal dynamics of biotic and abiotic drivers of litter decomposition	ECOLOGY LETTERS	Pablo	tittensor	no	male	male		Johannes	Knops	male	Universite de Montpellier	University of Nebraska
767	Can we derive macroecological patterns from primary Global Biodiversity Information Facility data?	GLOBAL ECOLOGY AND BIOGEOGRAPHY	Emilio	toussaint	no	male	male		Jose	Diniz-Filho	male	University of Vigo	Universidade Federal de Goias
768	Do projections from bioclimatic envelope models and climate change metrics match?	GLOBAL ECOLOGY AND BIOGEOGRAPHY	Raquel	vila-cabrera	no	female	female		Antoine	Guisan	male	University of Copenhagen	University of Lausanne
769	Individual and demographic consequences of reduced body condition following repeated exposure to high temperatures	ECOLOGY	Janet	yang	no	female	female		Gabrielle	Nevitt	female	Monash University	University of California Davis
770	What shapes fitness costs of reproduction in long-lived iteroparous species? A case study on the Alpine ibex	ECOLOGY	Alexandre	zheng	no	male	NA	babynames.com	Heiko	Wittmer	male	Parc National Vanoise	Victoria University of Wellington
771	Indirect interactions among tropical tree species through shared rodent seed predators: a novel mechanism of tree species coexistence	ECOLOGY LETTERS	Carol	barrio	yes	female	female		Marcel	Rejmanek	male	University of Groningen	University of California Davis
772	Incompatible Ages for Clearwing Butterflies Based on Alternative Secondary Calibrations	SYSTEMATIC BIOLOGY	Ivonne	rolland	no	female	female				NA	Middle Tennessee State University
773	How Ecology and Landscape Dynamics Shape Phylogenetic Trees	SYSTEMATIC BIOLOGY	Fanny	simpson	no	female	female			Renner	NA	College de France	University of Missouri Saint Louis
774	Mathematical and Computational Evolutionary Biology (2013)	SYSTEMATIC BIOLOGY	Olivier	compagnoni	no	male	male			NA	NA	University Montpellier 5
775	Multilayered Organization of Jasmonate Signalling in the Regulation of Root Growth	PLOS GENETICS	Debora	lehman	no	female	female		Hao	Yu	male	University of Lausanne	National University of Singapore
776	Evolution Is an Experiment: Assessing Parallelism in Crop Domestication and Experimental Evolution	MOLECULAR BIOLOGY AND EVOLUTION	Brandon	leibold	no	male	male		Sudhir	Kumar	male		Temple University
777	Population Diversity and Adaptive Evolution in Keratinization Genes: Impact of Environment in Shaping Skin Phenotypes	MOLECULAR BIOLOGY AND EVOLUTION	Pramod	matthiopoulos	no	NA	NA		Joshua	Akey	male		University of Washington
778	Deciphering the Wisent Demographic and Adaptive Histories from Individual Whole-Genome Sequences	MOLECULAR BIOLOGY AND EVOLUTION	Mathieu	nadeem	no	male	NA	sheknowns.com	Emma	Teeling	female		University College Dublin
779	Biomes and human distribution during the last ice age	GLOBAL ECOLOGY AND BIOGEOGRAPHY	Alexander	nolting	no	male	male			NA	NA	Ilia State University
780	Functional diversity enhances silver fir growth resilience to an extreme drought	JOURNAL OF ECOLOGY	Antonio	shoemaker	no	male	male		Lorena	Gomez-Aparicio	female	Instituto Pirenaico de Ecologia	IRNAS-CSIC
781	The effect of spatial scale on relative influences of assembly processes in temperate stream fish assemblages	ECOLOGY	Aaron	tyburczy	no	male	male		Kirk	Winemiller	male	University of Oklahoma	Texas A&M University
782	LINE-1 Mediated Insertion into Poc1a (Protein of Centriole 1 A) Causes Growth Insufficiency and Male Infertility in Mice	PLoS Genetics	Krista	xiao	no	female	female		Marisa	Bartolomei	female	University of Michigan	University of Pennsylvania
783	Experimental manipulation of female reproduction demonstrates its fitness costs in kangaroos	JOURNAL OF ANIMAL ECOLOGY	Uriel	dellicour	no	male	male		Atle	Mysterud	NA	Universite de Sherbrooke	University of Oslo
784	Retinoic Acid Receptors Control Spermatogonia Cell-Fate and Induce Expression of the SALL4A Transcription Factor	PLoS Genetics	Aurore	pante	yes	female	female		Paula	Cohen	female		Cornell University
785	Staying out of the heat: how habitat use is determined by local temperature	JOURNAL OF ANIMAL ECOLOGY	Martin	lardy	no	male	male		Graeme	Hays	male	University of Bristol	Deakin University
786	How Ebola impacts social dynamics in gorillas: a multistate modelling approach	JOURNAL OF ANIMAL ECOLOGY	Celine	sadeh	no	female	female		Sonia	Altizer	female	University Rennes 1	University of Georgia
787	Evolutionary response of plant interaction traits to nutrient enrichment modifies the assembly and structure of antagonistic-mutualistic communities	JOURNAL OF ECOLOGY	Ewen	sveen	no	male	NA	wiki	Akiko	Satake	female	Universite Paris 06	Hokkaido University
788	Optimal population prediction of sandhill crane recruitment based on climate-mediated habitat limitations	JOURNAL OF ANIMAL ECOLOGY	Brian	christensen	no	male	male		Brett	Sandercock	either	Colorado State University	Kansas State University
789	The effect of repeated, lethal sampling on wild bee abundance and diversity	METHODS IN ECOLOGY AND EVOLUTION	Zachariah	coll	no	male	male		Jana	Vamosi	female	Dartmouth College	University of Calgary
790	Neighboring Genes Show Correlated Evolution in Gene Expression	MOLECULAR BIOLOGY AND EVOLUTION	Avazeh	lloret	no	female	NA	namepedia.org	Gunter	Wagner	male	University of Bath	Yale University
791	Organismal homeostasis buffers the effects of abiotic change oncommunity dynamics	ECOLOGY	Giulia	mccallum	no	female	NA	babynames.com	Jonathan	Grabowski	male	University of Adelaide	Northeastern University
792	Trophic compensation reinforces resistance: herbivory absorbs the increasing effects of multiple disturbances	ECOLOGY LETTERS	Giulia	fernandez-de-una	no	female	NA	babynames.com	David	Mouillot	male	University of Adelaide	Universite de Montpellier
793	Enhanced interannual precipitation variability increases plant functional diversity that in turn ameliorates negative impact on productivity	ECOLOGY LETTERS	Laureano	finegan	no	NA	NA		Josep	Penuelas	male	Arizona State University	CREAF Universitat Autonoma Barcelona
794	Environment and predation govern fish community assembly in temperate streams	GLOBAL ECOLOGY AND BIOGEOGRAPHY	Xingli	palmquist	no	NA	NA		Fabien	Leprieur	male	University of Washington	Universite de Montpellier
795	Quantifying variable importance in a multimodel inference framework	METHODS IN ECOLOGY AND EVOLUTION	Xingli	toigo	no	NA	NA		Ryan	Chisholm	male	University of Washington	National University of Singapore
796	The Challenges of Resolving a Rapid, Recent Radiation: Empirical and Simulated Phylogenomics of Philippine Shrews	SYSTEMATIC BIOLOGY	Thomas	wood	no	male	male		John	McCormack	male	Louisiana State University	Occidental College
797	Shotgun Mitogenomics Provides a Reference Phylogenetic Framework and Timescale for Living Xenarthrans	MOLECULAR BIOLOGY AND EVOLUTION	Gillian	agrawal	no	female	female		Nicolas	Vidal	male	Universite de Montpellier	Museum National d'Histoire Naturelle
798	On the link between functional traits and growth rate: meta-analysis shows effects change with plant size, as predicted	JOURNAL OF ECOLOGY	Anais	delgado-baquerizo	no	female	female		Scott	Wilson	male	Macquarie University	University of Regina
799	Journal of Ecology News: Data Archiving Compliance	JOURNAL OF ECOLOGY	David	weber	no	male	male			Editorial	NA	Southern Illinois University	NA
800	Journal of Ecology News	JOURNAL OF ECOLOGY	David	braga	no	male	male			NA	NA	Southern Illinois University
801	Linking niche theory to ecological impacts of successful invaders: insights from resource fluctuation-specialist herbivore interactions	JOURNAL OF ANIMAL ECOLOGY	Cindy	swain	no	female	female		Priyanga	Amarasekare	NA		University of California Los Angeles
802	Hot spots of mutualistic networks	JOURNAL OF ANIMAL ECOLOGY	Luis	trask	no	male	male		Karl	Cottenie	male	Estacion Biologica de Donana	University of Guelph
803	Continuous Influx of Genetic Material from Host to Virus Populations	PLOS GENETICS	Clement	stevanoni	no	male	male		Hamit	Malik	NA	University of Poitiers	Fred Hutchinson Cancer Research Center
804	Encountering extreme weather during migration: individual strategies and their consequences	JOURNAL OF ANIMAL ECOLOGY	Jennifer	zhao	no	female	female		Graeme	Hays	male		Deakin University
805	Understanding Past Population Dynamics: Bayesian Coalescent-Based Modeling with Covariates	SYSTEMATIC BIOLOGY	Mandev	cheng	yes	NA	NA		Laura	Kubatko	female	Columbia University	Ohio State University
806	Seedling mortality from litterfall increases with decreasing latitude	ECOLOGY	Len	doucet	no	male	male		Truman	Young	male	Auckland University of Technology	University of California Davis
807	Latitude, productivity and species richness	GLOBAL ECOLOGY AND BIOGEOGRAPHY	Len	figliuzzi	no	male	male		Antoine	Guisan	male	Auckland University of Technology	University of Lausanne
808	Migratory diversity predicts population declines in birds	ECOLOGY LETTERS	James	lechner	no	male	male		Tim	Coulson	either	University of East Anglia	University of Oxford
809	Your Data to Explore: An Interview with Anne Wojcicki	PLoS Genetics	Jane	pinheiro	no	female	female			NA	NA	University of California San Francisco
810	Dissociating several forms of commonness in birds sheds new light on biotic homogenization	GLOBAL ECOLOGY AND BIOGEOGRAPHY	Laurent	quintana-rodriguez	no	male	male		Allen	Hurlbert	male	University of Nantes	University of North Carolina Chapel Hill
811	Functional determinants of forest recruitment over broad scales	GLOBAL ECOLOGY AND BIOGEOGRAPHY	Oscar	leempoel	no	male	male		Ian	Wright	male	University of California Santa Barbara	Macquarie University
812	Accounting for shifts in the frequency of suitable environments when testing for niche overlap	Methods in Ecology and Evolution	William	mumby	no	male	male		Justin	Travis	either	Lincoln University	University of Aberdeen
813	Fast and flexible Bayesian species distribution modelling using Gaussian processes	METHODS IN ECOLOGY AND EVOLUTION	Nick	qiao	no	male	male		David	Warton	male	Center for Ecology and Hydrology	University of New South Wales
814	Plant-O-Matic: a dynamic and mobile guide to all plants of the Americas	METHODS IN ECOLOGY AND EVOLUTION	Gregory	koons	no	male	male		Robert	Freckleton	male	Paul Scherrer Institute	University of Sheffield
815	Is diversification rate related to climatic niche width?	GLOBAL ECOLOGY AND BIOGEOGRAPHY	Carola	tate	no	female	female		Marcel	Cardillo	male	University Santiago de Compostela	Australian National University
816	Validating the power of mitochondrial metagenomics for community ecology and phylogenetics of complex assemblages	METHODS IN ECOLOGY AND EVOLUTION	Carola	aiba	no	female	female		M	Gilbert	NA	Natural History Museum
817	Genome-Wide Interaction Analyses between Genetic Variants and Alcohol Consumption and Smoking for Risk of Colorectal Cancer	PLOS GENETICS	Jian	alonso	no	male	NA	babynames.com	Scott	Williams	male	Fred Hutchinson Cancer Research Center	Case Western Reserve University School of Medicine
818	General validation of formalin-preserved fish samples in food web studies using stable isotopes	METHODS IN ECOLOGY AND EVOLUTION	Ivan	azaele	no	male	male		Carolyn	Kurle	female	Aarhus University	University of California San Diego
819	Within- and trans-generational effects of herbivores and detritivores on plant performance and reproduction	JOURNAL OF ANIMAL ECOLOGY	Adela	bagchi	no	female	female		Ben	Woodcock	male	Universidad De Granada	Centre for Ecology and Hydrology
820	Beyond climate: disturbance niche shifts in invasive species	GLOBAL ECOLOGY AND BIOGEOGRAPHY	Pablo	barabas	no	male	male		Niklaus	Zimmermann	male	Estation Biological Donana	Swiss Federal Research Institute
821	Estimating local biodiversity change: a critique of papers claiming no net loss of local diversity	ECOLOGY	Andrew	barros	no	male	male		Helmut	Hillebrand	male	McGill University	University of Oldenburg
822	The macroecology of phylogenetically structured hummingbird-plant networks	GLOBAL ECOLOGY AND BIOGEOGRAPHY	Ana	bellier	no	female	female		Allen	Hurlbert	male	Pacific Ecoinformatics and Computational Ecology Lab	University of North Carolina Chapel Hill
823	Inverse estimation of integral projection model parameters using time series of population-level data	METHODS IN ECOLOGY AND EVOLUTION	Edgar	bennett	no	male	male		Sean	McMahon	either	McMaster University	Smithsonian Environmental Research Center
824	Are strong fire-vegetation feedbacks needed to explain the spatial distribution of tropical tree cover?	GLOBAL ECOLOGY AND BIOGEOGRAPHY	Peter	boakes	no	male	male		Ben	Poulter	male		Montana State University
825	Soil processes drive seasonal variation in retention of N-15 tracers in a deciduous forest catchment	ECOLOGY	Christine	bonduriansky	no	female	female		Serita	Frey	female	Cornell University	University of New Hampshire
826	The minimum founding population in dispersing organisms subject to strong Allee effects	METHODS IN ECOLOGY AND EVOLUTION	DevinW.	brandt	no	NA	NA		Oscar	Gaggiotti	male	University of Alberta	University of St. Andrews
827	Likelihood-Based Parameter Estimation for High-Dimensional Phylogenetic Comparative Models: Overcoming the Limitations of "Distance-Based" Methods	SYSTEMATIC BIOLOGY	Eric	brownlee	no	male	male		Luke	Harmon	male	Harvard University	University of Idaho
828	Phylogenetic Comparative Methods for Evaluating the Evolutionary History of Function-Valued Traits	SYSTEMATIC BIOLOGY	Eric	buckley	no	male	male		Luke	Harmon	male	University of Georgia	University of Idaho
829	An examination of index-calibration experiments: counting tigers at macroecological scales	METHODS IN ECOLOGY AND EVOLUTION	Arjun	julio camarero	yes	male	NA	babynames.com	Nigel	Yoccoz	male	University of Oxford	University of Tromso
830	An examination of index-calibration experiments: counting tigers at macroecological scales (vol 6, pg 1055, 2015)	METHODS IN ECOLOGY AND EVOLUTION	A.	chambert	no	NA	NA			NA	NA
831	Colour polymorphism torn apart by opposing positive frequency-dependent selection, yet maintained in space	JOURNAL OF ANIMAL ECOLOGY	Swanne	chambert	no	NA	NA		Stewart	Plaistow	male	University of Jyvaskyla	University of Liverpool
832	The Root of Flowering Plants and Total Evidence	SYSTEMATIC BIOLOGY	V.	chao	no	NA	NA		Edward	Susko	male		Dalhousie University
833	Context-dependent survival, fecundity and predicted population-level consequences of brucellosis in African buffalo	JOURNAL OF ANIMAL ECOLOGY	Erin	chen	no	either	either		Andrew	Fenton	male	Oregon State University	University of Liverpool
834	Transcriptomes of Plant Gametophytes Have a Higher Proportion of Rapidly Evolving and Young Genes than Sporophytes	MOLECULAR BIOLOGY AND EVOLUTION	Toni	christin	no	female	female		Stephen	Wright	male	University of Hohenheim	University of Toronto
835	Effects of management on aquatic tree-hole communities in temperate forests are mediated by detritus amount and water chemistry	JOURNAL OF ANIMAL ECOLOGY	Martin	cole	no	male	male		Simon	Butler	male	Technological University of Munich	University of East Anglia
836	Life in the treetops: ecophysiological strategies of canopy epiphytes in a tropical montane cloud forest	ECOLOGICAL MONOGRAPHS	Sybil	coux	no	female	female		Samantha	Chapman	female	Franklin and Marshall College	Villanova University
837	Plant diversity and root traits benefit physical properties key to soil function in grasslands	ECOLOGY LETTERS	Iain	dahl	no	male	male		Eric	Seabloom	male	University of Lancaster	University of Minnesota
838	Maintenance and Loss of Duplicated Genes by Dosage Subfunctionalization	MOLECULAR BIOLOGY AND EVOLUTION	Jean-Francois	dapporto	no	male	male		Jianzhi	Zhang	NA	Indiana University	University of Michigan
839	Eco-evolutionary partitioning metrics: assessing the importance of ecological and evolutionary contributions to population and community change	ECOLOGY LETTERS	Lynn	de voer	no	either	either		Tim	Coulson	either	Katholieke University Leuven	University of Oxford
840	Contrasting effects of nutrient enrichment on below-ground biomass in coastal wetlands	JOURNAL OF ECOLOGY	Sean	deblauwe	yes	either	either		Brian	Silliman	male	Louisiana State University	Duke University
841	Genome Wide Identification of SARS-CoV Susceptibility Loci Using the Collaborative Cross	PLOS GENETICS	Lisa	dixon	no	female	female		Jean-Jacques	Panthier	male	University of North Carolina Chapel Hill	Institut Pasteur
842	Allele surfing promotes microbial adaptation from standing variation	ECOLOGY LETTERS	Matti	firman	no	female	female		Bernd	Blasius	male	University of California Berkeley	University of Oldenburg
843	Mapping diversity indices: not a trivial issue	METHODS IN ECOLOGY AND EVOLUTION	Victoria	fouchet	no	female	female		Pedro	Peres-Neto	male	Universite de Montpellier	Concordia University Montreal
844	Testing Classical Species Properties with Contemporary Data: How "Bad Species" in the Brassy Ringlets (Erebia tyndarus complex, Lepidoptera) Turned Good	SYSTEMATIC BIOLOGY	Paolo	ghedini	no	male	male		Brian	Wiegmann	male	University Roma Tor Vergata	Iowa State University
845	The Eukaryotic Ancestor Had a Complex Ubiquitin Signaling System of Archaeal Origin	MOLECULAR BIOLOGY AND EVOLUTION	Xavier	golding	no	male	male		Lars	Jermiin	male	University Pompeu Fabra	CSIRO
846	SIMR: an R package for power analysis of generalized linear mixed models by simulation	METHODS IN ECOLOGY AND EVOLUTION	Peter	griffith	no	male	male		Shinicki	Nakagawa	NA	Landcare Research	University of New South Wales
847	Simple ways to calculate stable isotope discrimination factors and convert between tissue types	METHODS IN ECOLOGY AND EVOLUTION	Amanda	guidone	no	female	female		Carolyn	Kurle	female	University of Canterbury	University of California San Diego
848	Within-and among-year germination in Sonoran Desert winter annuals: bet hedging and predictive germination in a variable environment	ECOLOGY LETTERS	Jennifer	gunton	no	female	female		John	Pannell	male	University of California Davis	University of Lausanne
849	Demography beyond the population	JOURNAL OF ECOLOGY	Alden	hahn	no	male	male		David	Gibson	male	Wellesley College	Southern Illinois University
850	Biogeographically distinct controls on C-3 and C-4 grass distributions: merging community and physiological ecology	GLOBAL ECOLOGY AND BIOGEOGRAPHY	Daniel	harris	no	either	either		Bill	Shipley	either	Wake Forest University	Universite de Sherbrooke
851	Bottom-up regulation of malaria population dynamics in mice co-infected with lung-migratory nematodes	ECOLOGY LETTERS	Emily	havird	no	female	female		Richard	Ostfeld	male	North Carolina State University	Cary Institute of Ecosystem Studies
852	A model-derived short-term estimation method of effective size for small populations with overlapping generations	METHODS IN ECOLOGY AND EVOLUTION	Annegret	hefley	no	female	NA	behindthename.com	Olivier	Gimenez	male	Helmholz Center for Environmental Research	CNRS
853	Using More Than the Oldest Fossils: Dating Osmundaceae with Three Bayesian Clock Approaches	SYSTEMATIC BIOLOGY	Guido	hennion	no	male	male		Thomas	Near	male	Swedish Museum of Natural History	Yale University
854	Bears benefit plants via a cascade with both antagonistic and mutualistic interactions	ECOLOGY LETTERS	Joshua	hohna	no	male	male		Micky	Eubanks	either	Florida State University	Texas A&M University
855	Endemicity of chytridiomycosis features pathogen overdispersion	JOURNAL OF ANIMAL ECOLOGY	Laura	huang	no	female	female		Andy	Fenton	either	James Cook University	University of Liverpool
856	Geographic range size is predicted by plant mating system	ECOLOGY LETTERS	Dena	ishikawa	no	female	female		John	Pannell	male	University of Minnesota	University of Lausanne
857	Dissolved nutrient exports from natural and human-impacted Neotropical catchments	GLOBAL ECOLOGY AND BIOGEOGRAPHY	Bjoern	jakovac	no	male	NA	babynames.com	Xiaofeng	Xu	NA	University Federal Sao Joao del Rei	San Diego State University
858	A georeferenced implementation of weighted endemism	METHODS IN ECOLOGY AND EVOLUTION	Greg	jander	yes	male	male		Nick	Isaac	male	University of Adelaide	Centre for Ecology and Hydrology
859	Ecological predictors of spider sociality in the Americas	GLOBAL ECOLOGY AND BIOGEOGRAPHY	Jennifer	jardine	no	female	female		Alberto	Jimenez-Valverde	male	University of British Columbia	Universidad de Alcala
860	Wave-induced changes in seaweed toughness entail plastic modifications in snail traits maintaining consumption efficacy: Commentary on Molis etal. 2015	JOURNAL OF ECOLOGY	Michele	katz	no	either	either		David	Gibson	male	Armstrong State University	Southern Illinois University
861	Is my species distribution model fit for purpose? Matching data and models to applications	GLOBAL ECOLOGY AND BIOGEOGRAPHY	Gurutzeta	keyel	no	female	NA	babynology	Niklaus	Zimmermann	male	University of Melbourne	Swiss Federal Research Institute
862	Design of occupancy studies with imperfect detection (vol 1, pg 131, 2010)	METHODS IN ECOLOGY AND EVOLUTION	G.	koch	no	NA	NA			NA	NA
863	Can trait patterns along gradients predict plant community responses to climate change?	ECOLOGY	John	kuhner	no	male	male		Peter	Adler	male	University of Michigan	Utah State University
864	Differences in endophyte communities of introduced trees depend on the phylogenetic relatedness of the receiving forest	JOURNAL OF ECOLOGY	Michael	kumordzi	no	male	male		Amy	Austin	female	Swedish University of Agricultural Sciences	University of Buenos Aires
865	A conceptual framework for understanding thermal constraints on ectotherm activity with implications for predicting responses to global change	ECOLOGY LETTERS	Alex	leitao	no	either	either		Lauren	Buckley	either	San Francisco State University	University of Washington
866	Predicting ground temperatures across European landscapes	METHODS IN ECOLOGY AND EVOLUTION	Richard	lewis	no	male	male		David	Orme	male	University of Leeds	Imperial College London
867	Predicting ground temperatures across European landscapes (vol 6, pg 532, 2015)	METHODS IN ECOLOGY AND EVOLUTION	Richard	li	no	male	male			NA	NA
868	The BBSome Controls Energy Homeostasis by Mediating the Transport of the Leptin Receptor to the Plasma Membrane	PLOS GENETICS	Deng-Fu	mason	no	male	NA	babycenter.com	Elise	Heon	female	University of Iowa	The Hospital for Sick Children
869	A unified approach for quantifying invasibility and degree of invasion	ECOLOGY	Qinfeng	mellin	no	NA	NA		Douglas	Speirs	male	USFS Eastern Forest Environmental Threat Assessment Center	University of Strathclyde
870	Temporal Expression Profiling Identifies Pathways Mediating Effect of Causal Variant on Phenotype	PLOS GENETICS	Saumya	merchant	no	NA	NA		Justin	Fay	either	Tata Institute of Fundamental Research Maharashtra	Washington University School of Medicine
871	What is the animal doing? Tools for exploring behavioural structure in animal movements	JOURNAL OF ANIMAL ECOLOGY	Eliezer	mirarab	no	male	NA	babynames.com	Luca	Borger	either	University of Maryland	Swansea University
872	Using a dynamic forest model to predict tree species distributions	GLOBAL ECOLOGY AND BIOGEOGRAPHY	Alvaro	mittell	no	male	NA	babynames.com	Josep	Penuelas	male	ETH Zurich	CREAF Universitat Autonoma Barcelona
873	Asymmetric constraints on limits to species ranges influence consumer-resource richness over an environmental gradient	GLOBAL ECOLOGY AND BIOGEOGRAPHY	David	ogilvie	no	male	male		Nick	Isaac	male	University Rey Juan Carlos	Centre for Ecology and Hydrology
874	PIPITS: an automated pipeline for analyses of fungal internal transcribed spacer sequences from the Illumina sequencing platform	METHODS IN ECOLOGY AND EVOLUTION	Hyun	ovaskainen	no	NA	NA		Michael	Bunce	male	Center for Ecology and Hydrology	Curtin University
875	Evaluating estimators of species richness: the importance of considering statistical error rates	METHODS IN ECOLOGY AND EVOLUTION	Daniel	ovaskainen	no	either	either		Robert	O'Hara	male	Biometrics Research LLC Gainesville	Biodiversitat und Klima
876	Effects of individual, community, and landscape drivers on the dynamics of a wildland forest epidemic	ECOLOGY	Sarah	paine	yes	female	female		Brian	Inouye	male	North Carolina State University	Florida State University
877	Plant diversity shapes microbe-rhizosphere effects on P mobilisation from organic matter in soil	ECOLOGY LETTERS	Nina	petchey	no	female	female		Elsa	Cleland	female	University of Tubingen	University of California San Diego
878	The spatial scale of local adaptation in a stochastic environment	ECOLOGY LETTERS	Jarrod	piper	no	male	NA	babynames.com	Otso	Ovaskainen	male	University of Edinburgh	University of Helsinki
879	Increasing the efficiency of MCMC for hierarchical phylogenetic models of categorical traits using reduced mixed models	METHODS IN ECOLOGY AND EVOLUTION	Jarrod	poldmaa	no	male	NA	babynames.com	Robert	O'Hara	male		Biodiversitat und Klima
880	Faecal cortisol metabolites to assess stress in wildlife: evaluation of a field method in free-ranging chamois	METHODS IN ECOLOGY AND EVOLUTION	Ulrike	reyer	no	female	female		M	Gilbert	NA	University of Veterinary Medicine Vienna
881	Age-Dependent Speciation Can Explain the Shape of Empirical Phylogenies	SYSTEMATIC BIOLOGY	Oskar	reyer	no	male	NA	babynames.com	Laura	Kubatko	female	Swiss Federal Institute of Technology	Ohio State University
882	Accuracy of a prey-specific DNA assay and a generic prey-immunomarking assay for detecting predation	METHODS IN ECOLOGY AND EVOLUTION	James	rovai	yes	male	male		Sean	Rands	either	USDA ARS	University of Bristol
883	Ontogenetic responses of four plant species to additive and interactive effects of land-use history, canopy structure and herbivory	JOURNAL OF ECOLOGY	Philip	schroeder-georgi	no	male	male		David	Wardle	male	University of Wisconsin Madison	Swedish University of Agricultural Sciences
884	Neighbor palatability generates associational effects by altering herbivore foraging behavior	ECOLOGY	Philip	scriber	no	male	male		Brian	Inouye	male	University of Wisconsin Madison	Florida State University
885	Land-use history alters contemporary insect herbivore community composition and decouples plant-herbivore relationships	JOURNAL OF ANIMAL ECOLOGY	Philip	sinclair	no	male	male		Spencer	Behmer	male	University of Wisconsin Madison	Texas A&M University
886	Colonization history and clonal richness of asexual Daphnia in periglacial habitats of contrasting age in West Greenland	JOURNAL OF ANIMAL ECOLOGY	Tsegazeabe	stahl	no	NA	NA		Stewart	Plaistow	male	Katholieke University Leuven	University of Liverpool
887	The Y-Chromosome Tree Bursts into Leaf: 13,000 High-Confidence SNPs Covering the Majority of Known Clades	MOLECULAR BIOLOGY AND EVOLUTION	Pille	standish	no	NA	NA		Sohini	Ramachandran	NA	University of Leicester	Brown University
888	Long-term trends in biomass and tree demography in northern hardwoods: an integrated field and simulation study	ECOLOGICAL MONOGRAPHS	Corey	steinkamp	no	either	either		Anthony	D'Amato	male	University of Wisconsin Madison	University of Vermont
889	Do animals exercise to keep fit?	JOURNAL OF ANIMAL ECOLOGY	Lewis	thorson	no	male	male		Ian	Montgomery	male	University Roehampton	Queen's University Belfast
890	Evidence of local adaptation to fine- and coarse-grained environmental variability in Poa alpina in the Swiss Alps	JOURNAL OF ECOLOGY	Elena	tiemann	yes	female	female		Stephen	Banser	male	University of Basel
891	Getting the smell of it - odour cues structure pollinator networks	JOURNAL OF ANIMAL ECOLOGY	Peter	underhill	no	male	male		Graeme	Hays	male	Stockholm University	Deakin University
892	Cohort variation in individual body mass dissipates with age in large herbivores	ECOLOGICAL MONOGRAPHS	S.	van wijlick	no	NA	NA		Arpat	Ozgul	NA	University of Tromso	University of Zurich
893	Creation of a high spatio-temporal resolution global database of continuous mangrove forest cover for the 21st century (CGMFC-21)	GLOBAL ECOLOGY AND BIOGEOGRAPHY	Stuart	veech	no	male	male		Richard	Field	male	Salisbury University	University of Nottingham
894	Expanded Genetic Codes Create New Mutational Routes to Rifampicin Resistance in Escherichia coli	MOLECULAR BIOLOGY AND EVOLUTION	Michael	wood	no	male	male		Csaba	Pal	male	University of Texas	Institute of biochemistry
895	Infectious disease transmission and behavioural allometry in wild mammals	JOURNAL OF ANIMAL ECOLOGY	Barbara	yun	no	female	female		Andrew	Fenton	male	Cary Institute of Ecosystem Studies	University of Liverpool
896	Analysis of stable states in global savannas - a response to Staver and Hansen	GLOBAL ECOLOGY AND BIOGEOGRAPHY	Niall	zhang	no	male	male		Martin	Sykes	male	South Dakota State University	Lund University
897	An Energy-Independent Pro-longevity Function of Triacylglycerol in Yeast	PLOS GENETICS	Witawas	brooks	no	NA	NA		Valter	Longo	male	Michigan State University	University of Southern California
898	Fast, Accurate and Automatic Ancient Nucleosome and Methylation Maps with epiPALEOMIX	MOLECULAR BIOLOGY AND EVOLUTION	Kristian	daru	no	male	male		Connie	Mulligan	either	University of Copenhagen	University of Florida
899	Effects of intraspecific diversity on survivorship, growth, and recruitment of the eastern oyster across sites	ECOLOGY	Torrance	dubois	no	male	male		Sergio	Navarrete	male	Northeastern University	Pontificia Universidad Catolica de Chile
900	The devil is in the detail: unstable response functions in species distribution models challenge bulk ensemble modelling	GLOBAL ECOLOGY AND BIOGEOGRAPHY	Henrik	olds	no	male	male		Niklaus	Zimmermann	male	University of Oxford	Swiss Federal Research Institute
901	Latitudinal and photic effects on diel foraging and predation risk in freshwater pelagic ecosystems	JOURNAL OF ANIMAL ECOLOGY	Adam	sanz-martin	no	male	male		DeHua	Wang	NA	University of Washington	Chinese Academy of Sciences
902	Instantaneous threat escape and differentiated refuge demand among zooplankton taxa	ECOLOGY	Lars-Anders	johnson	no	male	NA	first name alone	Carla	Caceres	female	Lund University	University of Illinois
903	Global fire size distribution is driven by human impact and climate	GLOBAL ECOLOGY AND BIOGEOGRAPHY	Stijn	lee	no	NA	NA		Thomas	Gillespie	male	University of Alcala	Emory University
904	Evolutionary rescue can be impeded by temporary environmental amelioration	ECOLOGY LETTERS	Yi-Qi	bumpers	no	female	NA	babynames.com	Tadashi	Fukami	male	University of Zurich	Stanford University
905	The population ecology of male gametophytes: the link between pollination and seed production	ECOLOGY LETTERS	Lawrence	davis	no	male	male		Jose Maria	Gomez	NA	University of Calgary	Universidad De Granada
906	A biochemical approach for identifying plastics exposure in live wildlife	Methods in Ecology and Evolution	Britta	fay	no	female	female		Matthew	Davey	male		University of Cambridge
907	High-elevation range limit of an annual herb is neither caused nor reinforced by declining pollinator service	JOURNAL OF ECOLOGY	Anna	funk	no	female	female		Ignasi	Bartomeus	male	Queens University	Estacion Biologica de Donana
908	Low-cost soil CO2 efflux and point concentration sensing systems for terrestrial ecology applications	METHODS IN ECOLOGY AND EVOLUTION	Thomas	hilbers	yes	male	male		Timothee	Poisot	male	University of California Merced	University of Canterbury
909	Latitudinal and depth gradients in marine predation pressure	GLOBAL ECOLOGY AND BIOGEOGRAPHY	Elizabeth	kaspari	no	female	female		Jonathan	Belmaker	male		Tel Aviv University
910	Edge influence on vegetation at natural and anthropogenic edges of boreal forests in Canada and Fennoscandia	JOURNAL OF ECOLOGY	Karen	levi	no	female	female		Peter	Bellingham	male	Dalhousie University	Landcare Research, Lincoln University
911	Generating realistic assemblages with a joint species distribution model	METHODS IN ECOLOGY AND EVOLUTION	David	rose	no	male	male		David	Warton	male		University of New South Wales
912	Ecoacoustic indices as proxies for biodiversity on temperate reefs	METHODS IN ECOLOGY AND EVOLUTION	Sydney	wood	no	either	either		John	Reynolds	male	University of Auckland	Simon Fraser University
913	Among-Character Rate Variation Distributions in Phylogenetic Analysis of Discrete Morphological Characters	SYSTEMATIC BIOLOGY	Luke	arribas	no	male	male		Peter	Foster	male	McGill University	University of Edinburgh
914	Does natural variation in diversity affect biotic resistance?	JOURNAL OF ECOLOGY	Susan	botta	no	female	female			Retraction	NA	University of California Davis
915	How variation between individuals affects species coexistence	ECOLOGY LETTERS	Simon	chesters	no	male	male		Tim	Coulson	either	ETH Zurich	University of Oxford
916	Integrating macroecological metrics and community taxonomic structure	ECOLOGY LETTERS	John	conn	no	male	male		Jonathan	Chase	male	University of California Berkeley	University of Leipzig
917	Burn me twice, shame on who? Interactions between successive forest fires across a temperate mountain region	ECOLOGY	Brian	guo	no	male	male		Gordon	Fox	male	University of Colorado	University of South Florida
918	High and dry: post-fire tree seedling establishment in subalpine forests decreases with post-fire drought and large stand-replacing burn patches	GLOBAL ECOLOGY AND BIOGEOGRAPHY	Brian	thygesen	no	male	male		Ben	Poulter	male	University of Wisconsin Madison	Montana State University
919	Sequence Capture versus Restriction Site Associated DNA Sequencing for Shallow Systematics	SYSTEMATIC BIOLOGY	Michael	wilson	no	male	male		Peter	Foster	male	Louisiana State University	University of Edinburgh
920	Habitat Condition Assessment System: a new way to assess the condition of natural habitats for terrestrial biodiversity across whole regions using remote sensing data	METHODS IN ECOLOGY AND EVOLUTION	Tom	burghardt	no	male	male		Barbara	Anderson	female		Landcare Research, Lincoln University
921	Landscape properties mediate the homogenization of bird assemblages during climatic extremes	ECOLOGY	Angie	brooks	no	either	either		Brian	Inouye	male	Deakin University	Florida State University
922	Freshwater biota and rising pCO(2)?	ECOLOGY LETTERS	Caleb	hassall	no	male	male		Robert	Sterner	male	University of Illinois	University of Minnesota Duluth
923	Live fast, die old: no evidence of reproductive senescence or costs of mating in a damselfly (Odonata: Zygoptera)	JOURNAL OF ANIMAL ECOLOGY	Christopher	kallio	no	male	male		Dylan	Childs	male	University of Leeds	University of Sheffield
924	Transcriptional and Linkage Analyses Identify Loci that Mediate the Differential Macrophage Response to Inflammatory Stimuli and Infection	PLOS GENETICS	Musa	letcher	no	NA	NA		Barbara	Stranger	female	University of Glasgow	University of Chicago
925	Greater carbon allocation to mycorrhizal fungi reduces tree nitrogen uptake in a boreal forest	ECOLOGY	Niles	plard	no	male	male		Jason	Hoeksema	male	Swedish University of Agricultural Sciences	University of Mississippi
926	Seasonality and nitrogen supply modify carbon partitioning in understory vegetation of a boreal coniferous forest	ECOLOGY	N.	plard	no	NA	NA		Joseph	Yavitt	male	Swedish University of Agricultural Sciences	Cornell University
927	Fishes: A Guide to their Diversity (Retraction of vol 65, pg 345, 2016)	SYSTEMATIC BIOLOGY	Philip	puth	no	male	male			Retraction	NA
928	Diapause induction and relaxed selection on alternative developmental pathways in a butterfly	JOURNAL OF ANIMAL ECOLOGY	Inger	kojima	no	female	female		Simon	Leather	male	Stockholm University	Harper Adams University
929	The Roles of Mutation, Selection, and Expression in Determining Relative Rates of Evolution in Mitochondrial versus Nuclear Genomes	MOLECULAR BIOLOGY AND EVOLUTION	Justin	loftie-eaton	no	either	either		David	Irwin	male	Colorado State University	University of Toronto
930	Resilience vs. historical contingency in microbial responses to environmental change	ECOLOGY LETTERS	Christine	zheng	no	female	female		Aimee	Classen	female	University of Texas	University of Tennessee
931	Environmental disturbance can increase beta diversity of stream macroinvertebrate assemblages	GLOBAL ECOLOGY AND BIOGEOGRAPHY	Charles	alexander	no	male	male		Janne	Soininen	NA	Utah State University	University of Helsinki
932	Fine Mapping of a Dravet Syndrome Modifier Locus on Mouse Chromosome 5 and Candidate Gene Analysis by RNA-Seq	PLOS GENETICS	Nicole	chernomor	no	female	female		Wayne	Frankel	male	Northwestern University	Columbia University Medical Center
933	New insights: animal-borne cameras and accelerometers reveal the secret lives of cryptic species	JOURNAL OF ANIMAL ECOLOGY	Graeme	goremykin	yes	male	male		Ken	Wilson	male	Deakin University	Lancaster University
934	The Footprint of Polygenic Adaptation on Stress-Responsive Cis-Regulatory Divergence in the Arabidopsis Genus	MOLECULAR BIOLOGY AND EVOLUTION	Fei	scotland	no	either	NA	behindthename.com	John	Parsch	male	University of Cologne	University of Munich
935	Consumer control as a common driver of coastal vegetation worldwide	ECOLOGICAL MONOGRAPHS	Qiang	stadler	no	NA	NA		Edwin	Grosholz	male	Duke University	University of California Davis
936	Biogeographic consequences of nutrient enrichment for plant-herbivore interactions in coastal wetlands	ECOLOGY LETTERS	Qiang	truszkowski	no	NA	NA		Mary	O'Connor	female	Duke University	University of British Columbia
937	A 350-million-year legacy of fire adaptation amongconifers	JOURNAL OF ECOLOGY	Tianhua	woodhams	no	NA	NA		Matt	McGlone	male	Curtin University	Landcare Research, Lincoln University
938	Novel Ciliate Genetic Code Variants Including the Reassignment of All Three Stop Codons to Sense Codons in Condylostoma magnum	MOLECULAR BIOLOGY AND EVOLUTION	Stephen	he	no	male	male		James	McInerney	male	University College Cork	Maynooth University
939	Refugia and connectivity sustain amphibian metapopulations afflicted by disease	ECOLOGY LETTERS	Geoffrey	petraitis	yes	male	male		Corey	Bradshaw	either	University of Melbourne	University of Adelaide
940	Invaders do not require high resource levels to maintain physiological advantages in a temperate deciduous forest	ECOLOGY	J.	janzen	no	male	male		Daniel	Laughlin	either	Syracuse University	University of Waikato
941	A meta-analysis of zooplankton functional traits influencing ecosystem function	ECOLOGY	Marie-Pier	quinzin	no	female	NA	babynames.com	Carla	Caceres	female	Universite Montreal	University of Illinois
942	Tree of Life Reveals Clock-Like Speciation and Diversification	MOLECULAR BIOLOGY AND EVOLUTION	S.	schneider	no	either	either		Emma	Teeling	female	Temple University	University College Dublin
943	The influence of climate on avian nest construction across large geographical gradients	GLOBAL ECOLOGY AND BIOGEOGRAPHY	C.	zambrano-vega	no	NA	NA		Katrin	Bohning-Gaese	female	University of Adelaide	Senckenberg Biodiversity and Climate Research Centre
944	On the existence of maximum likelihood estimates for presence-only data	METHODS IN ECOLOGY AND EVOLUTION	Trevor	gould	no	male	male		David	Warton	male	University of Nebraska	University of New South Wales
945	When can the cause of a population decline be determined?	ECOLOGY LETTERS	Trevor	johnson	no	male	male		Corey	Bradshaw	either	Colorado State University	University of Adelaide
946	Light availability experienced in the field affects ability of following generations to respond to shading in an annual grassland plant	JOURNAL OF ECOLOGY	Tina	qiu	no	female	female		Susan	Schwinning	female	Technological University of Munich	Texas State University
947	Functional Relationship between a Dinoflagellate Host and Its Diatom Endosymbiont	MOLECULAR BIOLOGY AND EVOLUTION	Elisabeth	shelton	no	female	female		John	TRUE	male	University of British Columbia	Stony Brook University
948	Assessing the performance of a semi-automated acoustic monitoring system for primates	METHODS IN ECOLOGY AND EVOLUTION	Stefanie	strauss	no	female	female		Kate	Jones	female	Max Planck Institute of Evolutionary Anthropology	University College London
949	Elements of regional beetle faunas: faunal variation and compositional breakpoints along climate, land cover and geographical gradients	JOURNAL OF ANIMAL ECOLOGY	Jani	kyrchanova	no	NA	NA		Frank	Johansson	either	Finnish Environment Institute	University of Umea
950	Genomic Data from Extinct North American Camelops Revise Camel Evolutionary History	MOLECULAR BIOLOGY AND EVOLUTION	Peter	kalyuzhny	no	male	male		Claudia	Russo	female	University of California Santa Cruz	Federal University of Rio de Janeiro
951	Owl pellets: a more effective alternative to conventional trapping for broad-scale studies of small mammal communities	METHODS IN ECOLOGY AND EVOLUTION	Leanne	broms	no	female	female		Diana	Aac	female	University of Regina
952	Calibrated Birth-Death Phylogenetic Time-Tree Priors for Bayesian Inference	SYSTEMATIC BIOLOGY	Joseph	brost	no	male	male		John	McCormack	male	Allan Wilson Centre for Molecular Ecology and Evolution Massey University	Occidental College
953	How do islands become green?	GLOBAL ECOLOGY AND BIOGEOGRAPHY	Ruben	chamagne	no	male	male		Greg	Jordan	male	University of Coimbra	University of Tasmania
954	Thermodynamic constraints on the utility of ecological stoichiometry for explaining global biogeochemical patterns	ECOLOGY LETTERS	Ashley	duong	no	either	either		Punidan	Jeyasingh	NA	University of Connecticut	Oklahoma State University
955	The Zinc-Finger Protein SOP1 Is Required for a Subset of the Nuclear Exosome Functions in Arabidopsis	PLOS GENETICS	Kian	farjalla	no	male	NA	babynames.com	Xuernei	Chen	NA	Universite Paris Saclay	University of California Riverside
956	Ecologically diverse and distinct neighbourhoods trigger persistent phenotypic consequences, and amine metabolic profiling detects them	JOURNAL OF ECOLOGY	Francoise	janssens	no	female	female		David	Gibson	male	Universite Rennes 1	Southern Illinois University
957	Link flexibility: evidence for environment-dependent adaptive foraging in a food web time-series	ECOLOGY	D.	joseph	no	NA	NA		William	Snyder	male	University of Hull	Washington State University
958	Within guild co-infections influence parasite community membership: a longitudinal study in African Buffalo	JOURNAL OF ANIMAL ECOLOGY	Brian	kautza	no	male	male		Andy	Fenton	either	Oregon State University	University of Liverpool
959	Strong invaders are strong defenders - implications for theresistance of invaded communities	ECOLOGY LETTERS	Anna	link	no	female	female		Franck	Courchamp	male	Umea University	Universite Paris-Sud
960	Weighted species richness outperforms species richness as predictorof biotic resistance	ECOLOGY	Anna	loewen	no	female	female		Kirk	Winemiller	male	Umea University	Texas A&M University
961	Climate, history and life-history strategies interact in explaining differential macroecological patterns in freshwater zooplankton	GLOBAL ECOLOGY AND BIOGEOGRAPHY	Renato	passuni	no	male	male		Janne	Soininen	NA	University of Quebec	University of Helsinki
962	Insect life history and the evolution of bacterial mutualism	ECOLOGY LETTERS	Lee	schmidt	no	either	either		Andrew	Bourke	male	University of Oxford	University of East Anglia
963	Antagonistic interactions between an invasive alien and a native coccinellid species may promote coexistence	JOURNAL OF ANIMAL ECOLOGY	William	pfautsch	no	male	male		Jason	Tylianakis	male	University of Sheffield	University of Canterbury
964	Size asymmetry of resource competition and the structure of plant communities: Commentary on DeMalach et al. 2016	JOURNAL OF ECOLOGY	Tomas	bhatia	no	male	male		Amy	Austin	female	Academy of Sciences of the Czech Republic	University of Buenos Aires
965	Reproduction by seed and clonality in plants: correlated syndromes or independent strategies?	JOURNAL OF ECOLOGY	Tomas	donohue	no	male	male		Mark	Rees	male	Academy of Sciences of the Czech Republic	University of Sheffield
966	Climatic conditions cause complex patterns of covariation between demographic traits in a long-lived raptor	JOURNAL OF ANIMAL ECOLOGY	Ivar	firth	no	male	NA	babynames.com	Ryan	Norris	male	Norwegian University of Science and Technology	University of Guelph
967	Cascading effects of early-season herbivory on late-season herbivores and their parasitoids	ECOLOGY	Johnattan	kotrschal	no	male	NA	babynames.com	Jay	Rosenheim	male	University of Neuchatel	University of California Davis
968	Interactions between plants and primates shape community diversity in a rainforest in Madagascar	JOURNAL OF ANIMAL ECOLOGY	James	stoks	no	male	male		Subhash	Lele	male	American Museum of Natural History	University of Alberta
969	Phylogeny and Divergence Times of Lemurs Inferred with Recent and Ancient Fossils in the Tree	SYSTEMATIC BIOLOGY	James	qiao	no	male	male		Thomas	Near	male	American Museum of Natural History	Yale University
970	From the individual to the landscape and back: time-varying effects of climate and herbivory on tree sapling growth at distribution limits	JOURNAL OF ECOLOGY	Asier	reddin	yes	male	NA	babynamewizard.com	Frank	Gilliam	either	Universidad De Granada	Marshall University
971	Synergistic Control of Kinetochore Protein Levels by Psh1 and Ubr2	PLOS GENETICS	Eva	rolland	no	female	female		Kerry	Bloom	either	Francis Crick Institute	University of North Carolina Chapel Hill
972	Connectivity from a different perspective: comparing seed dispersal kernels in connected vs. unfragmented landscapes	ECOLOGY	John	segura	yes	male	male		Samantha	Chapman	female	University of Washington	Villanova University
973	Hitting the moving target: modelling ontogenetic shifts with stable isotopes reveals the importance of isotopic turnover	JOURNAL OF ANIMAL ECOLOGY	Eric	sheldon	no	male	male		Rudolf	Volker	male	University of Victoria	Rice University
974	Maternal Diet and Insulin-Like Signaling Control Intergenerational Plasticity of Progeny Size and Starvation Resistance	PLOS GENETICS	Jonathan	dugo-cota	no	male	male		Kaveh	Ashrafi	male	Duke University	University of California San Francisco
975	An allometric approach to quantify the extinction vulnerability of birds and mammals	ECOLOGY	J.	roll	no	NA	NA		Donald	Strong	male	Radboud University	University of California Davis
976	Alternative reproductive tactics in female striped mice: heavier females are more likely to breed solitarily than communally	JOURNAL OF ANIMAL ECOLOGY	Davina	scharf	no	female	female		Anne	Loison	female	University of Witwatersrand	Universite de Savoie
977	Mitonuclear Ecology	MOLECULAR BIOLOGY AND EVOLUTION	Geoffrey	slavenko	no	male	male		James	McInerney	male		Maynooth University
978	Transmission of influenza reflects seasonality of wild birds across the annual cycle	ECOLOGY LETTERS	Nichola	baker	no	male	NA	babynames.com	Bernd	Blasius	male	MIT	University of Oldenburg
979	Density constrains cascading consequences of warming and nitrogen from invertebrate growth to litter decomposition	ECOLOGY	Jes	de oliveira	no	NA	NA		James	Cronin	male	Eawag Swiss Federal Institute of Aquatic Sciences & Technology	Louisiana State University
980	Parasites destabilize host populations by shifting stage-structured interactions	ECOLOGY	Jessica	ledo	no	female	female		Ellen	vanDonk	female	Indiana University	Netherlands Institute of Ecology
981	Late Glacial Demographic Expansion Motivates a Clock Overhaul for Population Genetics	SYSTEMATIC BIOLOGY	Thierry	zuleta	no	male	NA	babynames.com	Adrian	Paterson	either	University of Pretoria	Lincoln University New Zealand
982	State-space modeling to support management of brucellosis in the Yellowstone bison population	ECOLOGICAL MONOGRAPHS	N.	bartlett	yes	NA	NA		Aaron	Ellison	male	Colorado State University	Harvard Forest
983	Parent-of-Origin Effects of the APOB Gene on Adiposity in Young Adults	PLOS GENETICS	Hagit	brudvig	no	female	NA	behindthename.com	Scott	Williams	male	Hebrew University of Jerusalem	Dartmouth College
984	Environmental and trait variability constrain community structure and the biodiversity-productivity relationship	ECOLOGY	Dorothee	funk	no	female	female		Brian	Inouye	male	Carl von Ossietzky University	Florida State University
985	On the relationship between species age and geographical range in reef fishes: are widespread species older than they seem?	GLOBAL ECOLOGY AND BIOGEOGRAPHY	Jennifer	harvey	no	female	female		Jose	Diniz-Filho	male	James Cook University	Universidade Federal de Goias
986	Gene Expression Evolves under a House-of-Cards Model of Stabilizing Selection	MOLECULAR BIOLOGY AND EVOLUTION	Andrea	kalusova	no	either	either		John	Novembre	male	Yale University	University of Chicago
987	A framework for detecting natural selection on traits above the species level	METHODS IN ECOLOGY AND EVOLUTION	Kenneth	leverkus	no	male	male		Robert	Freckleton	male	Duke University	University of Sheffield
988	3 ' UTR Shortening Potentiates MicroRNA-Based Repression of Pro-differentiation Genes in Proliferating Human Cells	PLOS GENETICS	Yonit	miller	no	NA	NA		Ronald	Gartenhaus	male	Weizmann Institute of Science	University of Maryland
989	A Large Genome-Wide Association Study of Age-Related Hearing Impairment Using Electronic Health Records	PLOS GENETICS	Thomas	romme	no	male	male		Thomas	Friedman	male	University of California San Francisco	National Institute on Deafness and other Communication Disorders
990	Environmental variability and the evolution of the glucocorticoid receptor (Nr3c1) in African starlings	ECOLOGY LETTERS	Natalie	spiller	no	female	female		Bridgett	vonHoldt	female	Columbia University	Princeton University
991	Land-use history augments environment-plant community relationship strength in a Puerto Rican wet forest	JOURNAL OF ECOLOGY	James	stevens	no	male	male		Gabriela	Nardoto	female	University of Puerto Rico Rio Piedras	Universidade de Brasilia
992	RevBayes: Bayesian Phylogenetic Inference Using Graphical Models and an Interactive Model-Specification Language	SYSTEMATIC BIOLOGY	Sebastian	akesson	no	male	male		David	Posada	male	University of California Berkeley	University of Vigo
993	Phytochemical traits underlie genotypic variation in susceptibility of quaking aspen (Populus tremuloides) to browsing by a keystone forest ungulate	JOURNAL OF ECOLOGY	Liza	ekblom	no	female	female		Matthew	Heard	male	University of Wisconsin Madison	Centre for Ecology and Hydrology
994	Reconciling the role of terrestrial leaves in pond food webs: a whole-ecosystem experiment	ECOLOGY	Meredith	genner	no	either	either		Carla	Caceres	female	Yale University	University of Illinois
995	Tube-dwelling invertebrates: tiny ecosystem engineers have large effects in lake ecosystems	ECOLOGICAL MONOGRAPHS	Franz	gill	no	male	male		Kathryn	Cottingham	female	Leibniz Institute of Freshwater Ecology and Inland Fisheries	Dartmouth College
996	Disease-induced decline of an apex predator drives invasive dominated states and threatens biodiversity	ECOLOGY	Tracey	hamback	no	either	either		Madan	Oli	male	University of Tasmania	University of Florida
997	Recurrent Loss of Sex Is Associated with Accumulation of Deleterious Mutations in Oenothera	MOLECULAR BIOLOGY AND EVOLUTION	Jesse	leather	no	either	either		Michael	Purugganan	male	University of Toronto	New York University
998	Accelerated Evolution of Enhancer Hotspots in the Mammal Ancestor	MOLECULAR BIOLOGY AND EVOLUTION	Alisha	nakamura	no	female	female		Gregory	Wray	male	Gladstone Institute of Cardiovascular Disease	Duke University
999	Positive shrub-tree interactions facilitate woody encroachment in boreal peatlands	JOURNAL OF ECOLOGY	Milena	quinn	no	female	female		Richard	Bardgett	male	Wageningen University	University of Manchester
1000	Comparative Genomics Identifies Epidermal Proteins Associated with the Evolution of the Turtle Shell	MOLECULAR BIOLOGY AND EVOLUTION	Karin	sheriff	no	female	female		Nicolas	Vidal	male	Medical University of Vienna	Museum National d'Histoire Naturelle
1001	Mass-flowering crops dilute pollinator abundance in agricultural landscapes across Europe	ECOLOGY LETTERS	Andrea	thurber	no	either	either		Vojtech	Novotny	male	University of Wurzburg	University of South Bohemia
1002	Zfp423 Regulates Sonic Hedgehog Signaling via Primary Cilium Function	PLOS GENETICS	Chen-Jei	barrios-o'neill	no	either	NA	babynames.com	Gregory	Barsh	male	University of California San Diego	Stanford University
1003	A Mutation in PMP2 Causes Dominant Demyelinating Charcot-Marie-Tooth Neuropathy	PLOS GENETICS	Young	biernaskie	no	NA	NA		James	Lupski	male	Sungkyunkwan University	Baylor College of Medicine
1004	A guide to Bayesian model selection for ecologists	ECOLOGICAL MONOGRAPHS	M.	choi	no	NA	NA		Aaron	Ellison	male	Colorado State University	Harvard Forest
1005	Measuring the realized niches of animals using stable isotopes: from rats to bears	METHODS IN ECOLOGY AND EVOLUTION	John	dalrymple	no	male	male		Matthew	Davey	male	University of California San Diego	University of Cambridge
1006	Multiple Cross-Species Transmission Events of Human Adenoviruses (HAdV) during Hominine Evolution	MOLECULAR BIOLOGY AND EVOLUTION	Eileen	doutrelant	no	female	female			NA	NA	Robert Koch Institute
1007	Relative food limitation drives geographical clutch size variation in South African passerines: a large-scale test of Ashmole's seasonality hypothesis	GLOBAL ECOLOGY AND BIOGEOGRAPHY	David	flores	no	male	male		Karl	Evans	male	Charles University	University of Sheffield
1008	Temperature-size responses match latitudinal-size clines in arthropods, revealing critical differences between aquatic and terrestrial species	ECOLOGY LETTERS	Curtis	gage	no	male	male		Brian	Enquist	male	Queen Mary University of London	University of Arizona
1009	A global synthesis of seasonal temperature-size responses in copepods	GLOBAL ECOLOGY AND BIOGEOGRAPHY	Curtis	heleno	no	male	male		Joshua	Madin	male	Queen Mary University of London	Macquarie University
1010	Unravelling the relative roles of top-down and bottom-up forces driving population change in an oceanic predator	ECOLOGY	C.	keagy	no	NA	NA		John	Arnould	male	British Antarctic Survey Cambridge	Deakin University
1011	Avoiding Missing Data Biases in Phylogenomic Inference: An Empirical Study in the Landfowl (Aves: Galliformes)	MOLECULAR BIOLOGY AND EVOLUTION	Peter	li	no	male	male		Claudia	Russo	female	University of Florida	Federal University of Rio de Janeiro
1012	Spatial arrangement of prey affects the shape of ratio-dependent functional response in strongly antagonistic predators	ECOLOGY	Thomas	lim	no	male	male		Carla	Caceres	female	Trent University	University of Illinois
1013	The relation between circadian asynchrony, functional redundancy, and trophic performance in tropical ant communities	ECOLOGY	Mickal	maire	no	NA	NA		Nathan	Sanders	male	Johannes Gutenberg University Main	University of Tennessee
1014	The drivers of avian abundance: patterns in the relative importance of climate and land use	GLOBAL ECOLOGY AND BIOGEOGRAPHY	Christine	matsui	no	female	female		Vincent	Devictor	male	University of Durham	Institute of Evolutionary Sciences of Montpellier
1015	Facultative grazing and bioturbation by macrodetritivores alter saltmarsh plant-plant interactions under stress	JOURNAL OF ECOLOGY	Ruth	mattern	no	female	female		Gerlinde	DeDeyn	female	University of Groningen	Wageningen University
1016	Food availability and predation risk, rather than intrinsic attributes, are the main factors shaping the reproductive decisions of a long-lived predator	JOURNAL OF ANIMAL ECOLOGY	Sarah	merkle	no	female	female		Alexandre	Roulin	NA	University of Aberdeen	University of Lausanne
1017	Age and sex-selective predation moderate the overall impact of predators	JOURNAL OF ANIMAL ECOLOGY	Sarah	nicolaus	no	female	female		Stan	Boutin	male	University of Aberdeen	University of Alberta
1018	Liver-Enriched Gene 1, a Glycosylated Secretory Protein, Binds to FGFR and Mediates an Anti-stress Pathway to Protect Liver Development in Zebrafish	PLOS GENETICS	Minjie	peng	no	NA	NA		Mary	Mullins	female	Zhejiant University	University of Pennsylvania School of Medicine
1019	Reintroduction of a Homocysteine Level-Associated Allele into East Asians by Neanderthal Introgression	MOLECULAR BIOLOGY AND EVOLUTION	Ya	preuss	no	NA	NA		Xun	Gu	NA	Fudan University	Iowa State University
1020	PHYLOMETRICS: an R package for detecting macroevolutionary patterns, using phylogenetic metricsand backward tree simulation	METHODS IN ECOLOGY AND EVOLUTION	Xia	while	no	female	NA	babynames.com	Robert	Freckleton	male	Australian National University	University of Sheffield
1021	Multiple Polyploidization Events across Asteraceae with Two Nested Events in the Early History Revealed by Nuclear Phylogenomics	MOLECULAR BIOLOGY AND EVOLUTION	Chien-Hsun	xing	no	NA	NA		Hideki	Innan	male	Fudan University	School of Advanced Sciences
1022	Unforeseen Consequences of Excluding Missing Data from Next-Generation Sequences: Simulation Study of RAD Sequences	SYSTEMATIC BIOLOGY	Huateng	boersma	no	NA	NA		David	Posada	male	University of Michigan	University of Vigo
1023	The Species versus Subspecies Conundrum: Quantitative Delimitation from Integrating Multiple Data Types within a Single Bayesian Approach in Hercules Beetles	SYSTEMATIC BIOLOGY	Jen-Pan	boersma	no	NA	NA		Thomas	Buckley	male	University of Michigan	Landcare Research
1024	TreeScaper: Visualizing and Extracting Phylogenetic Signal from Sets of Trees	MOLECULAR BIOLOGY AND EVOLUTION	Wen	frickel	no	either	NA	babynames.com	Keith	Crandall	male	Rice University	George Washington University
1025	Arabidopsis WRKY6 Transcription Factor Acts as a Positive Regulator of Abscisic Acid Signaling during Seed Germination and Early Seedling Development	PLOS GENETICS	Yun	kazamia	no	NA	NA		Xuernei	Chen	NA	China Agricultural University	University of California Riverside
1026	Ancient Origin and Recent Innovations of RNA Polymerase IV and V	MOLECULAR BIOLOGY AND EVOLUTION	Yi	ryabov	no	female	NA	babynames.com	Juliette	deMeaux	female	University of Arizona	University of Munster
1027	The contribution of germination functional traits to population dynamics of a desert plant community	ECOLOGY	Zhenying	winder	no	NA	NA		Jonathan	Levine	male	Chinese Academy of Sciences	University of California Santa Barbara
1028	How Much Information is Needed to Infer Reticulate Evolutionary Histories?	SYSTEMATIC BIOLOGY	Katharina	arbogast	no	female	female		Tanja	Stadler	female	University of East Anglia	ETH Zurich
1029	Metacommunity speciation models and their implications for diversification theory	ECOLOGY LETTERS	Nicolas	asinof	no	male	male		Luke	Harmon	male	Universite de Montpellier 2	University of Idaho
1030	An Exon-Capture System for the Entire Class Ophiuroidea	MOLECULAR BIOLOGY AND EVOLUTION	Andrew	berens	no	male	male		Emma	Teeling	female	Museum Victoria	University College Dublin
1031	Boral - Bayesian Ordination and Regression Analysis of Multivariate Abundance Data in r	METHODS IN ECOLOGY AND EVOLUTION	Francis	birney	no	either	either		Timothee	Poisot	male	Australian National University	University of Canterbury
1032	Model-based approaches to unconstrained ordination	METHODS IN ECOLOGY AND EVOLUTION	Francis	castano-betancourt	no	either	either		Robert	O'Hara	male	University of New South Wales	Biodiversitat und Klima
1033	Cold-seeking behaviour mitigates reproductive losses from fungal infection in Drosophila	JOURNAL OF ANIMAL ECOLOGY	Vicky	castella	no	female	female		Ken	Wilson	male	University of Bath	Lancaster University
1034	Salmon nutrients are associated with the phylogenetic dispersion of riparian flowering-plant assemblages	ECOLOGY	Leslie	chiang	no	either	either		Pamela	Templer	female	Simon Fraser University	Boston University
1035	Chemolithoautotrophy supports macroinvertebrate food webs and affects diversity and stability in groundwater communities	ECOLOGY	Benjamin	clarke	no	male	male		Matthias	Rillig	male	Texas Parks and Wildlife Department	Freie University of Berlin
1036	Penalized likelihood methods improve parameter estimates in occupancy models	METHODS IN ECOLOGY AND EVOLUTION	Rebecca	cui	no	female	female		Robert	Freckleton	male	Oregon State University	University of Sheffield
1037	The influence of environmental parameters on the performance and detection range of acoustic receivers	METHODS IN ECOLOGY AND EVOLUTION	Charlie	fukuda	no	male	male		John	Reynolds	male	Flinders University of South Australia	Simon Fraser University
1038	Allelic Variation of Cytochrome P450s Drives Resistance to Bednet Insecticides in a Major Malaria Vector	PLOS GENETICS	Sulaiman	holloway	no	male	NA	babynames.com	Gregory	Copenhaver	male	University of Liverpool	University of North Carolina Chapel Hill
1039	Periodic Pattern of Genetic and Fitness Diversity during Evolution of an Artificial Cell-Like System	MOLECULAR BIOLOGY AND EVOLUTION	Norikazu	hong	no	NA	NA		Takashi	Gojobori	male	Osaka University	National Institute of Genetics
1040	The consequences of demand-driven seed provisioning for sexual differences in reproductive investment in Thalictrum occidentale (Ranunculaceae)	JOURNAL OF ECOLOGY	Takashi	ibrahim	no	male	NA	babynames.com	Nicole	Rafferty	female	University of Calgary	University of Arizona
1041	Topological effects of network structure on long-term social network dynamics in a wild mammal	ECOLOGY LETTERS	Amiyaal	keenan	no	male	NA	personal website	Andrew	Sih	male	University of Pennsylvania	University of California Davis
1042	Linking transient dynamics and life history to biological invasion success	JOURNAL OF ECOLOGY	David	lefrancois	no	male	male		Pieter	Zuidema	male	Utah State University	Wageningen University
1043	Common European birds are declining rapidly while less abundant species' numbers are rising	ECOLOGY LETTERS	Richard	loveless	no	male	male			NA	NA	University of Exeter
1044	Density-dependent seedling mortality varies with light availability and species abundance in wet and dry Hawaiian forests	JOURNAL OF ECOLOGY	Faith	mcmanus	no	female	female		Andrew	MacDougall	male	University of California Los Angeles	University of Guelph
1045	The Identification of the Closest Living Relative(s) of Tetrapods: Phylogenomic Lessons for Resolving Short Ancient Internodes	SYSTEMATIC BIOLOGY	Iker	portegijs	no	NA	NA		Thomas	Near	male	University of Konstanz	Yale University
1046	Climate vs. topography - spatial patterns of plant species diversity and endemism on a high-elevation island	JOURNAL OF ECOLOGY	Severin	roy	no	either	NA	babynames.com	Jennifer	Lau	female	University of Bayreuth	Michigan State University
1047	Quantifying direct vs. indirect effects of nectar robbers on male and female components of plant fitness	JOURNAL OF ECOLOGY	Rebecca	sheehan	no	female	female		Stephen	Bonser	male	Dartmouth College	University of New South Wales
1048	The biodiversity-dependent ecosystem service debt	ECOLOGY LETTERS	Forest	shi	no	male	male		Richard	Bardgett	male	University of Georgia	University of Manchester
1049	Terrestrial-aquatic linkage in stream food webs along a forest chronosequence: multi-isotopic evidence	ECOLOGY	Naoto	sun	no	NA	NA		David	Evans	male	Japan Agency of Marine Earth Science and Technology	Washington State University
1050	Single Strand Annealing Plays a Major Role in RecA-Independent Recombination between Repeated Sequences in the Radioresistant Deinococcus radiodurans Bacterium	PLoS Genetics	Solenne	umeno	no	NA	NA		Susan	Lovett	female	Universite Paris 11	Brandeis University
1051	Cpw Photo Warehouse: a custom database to facilitate archiving, identifying, summarizing and managing photo data collected from camera traps	METHODS IN ECOLOGY AND EVOLUTION	Jacob	varas	no	male	male		Patrick	Jansen	male	Colorado Department of Parks and Wildlife	Wageningen University
1052	Strong Components of Epigenetic Memory in Cultured Human Fibroblasts Related to Site of Origin and Donor Age	PLOS GENETICS	Nikolay	wu	no	NA	NA		Bing	Ren	male	Lieber Institute of Brain Development	University of California San Diego
1053	For testing the significance of regression coefficients, go ahead and log-transform count data	METHODS IN ECOLOGY AND EVOLUTION	Anthony	yang	no	male	male		Robert	Freckleton	male		University of Sheffield
1054	Cities are hotspots for threatened species	GLOBAL ECOLOGY AND BIOGEOGRAPHY	Christopher	yee	no	male	male		Karl	Evans	male	RMIT University	University of Sheffield
1055	Assessing European ecosystem stability to drought in the vegetation growing season	GLOBAL ECOLOGY AND BIOGEOGRAPHY	E.	yu	no	NA	NA		Nick	Isaac	male		Centre for Ecology and Hydrology
1056	Niche expansion and temperature sensitivity of tropical African montane forests	GLOBAL ECOLOGY AND BIOGEOGRAPHY	Sarah	zhang	no	female	female		Kathleen	Lyons	female	Brown University	National Museum of Natural History Smithsonian Institution
1057	Rab6 Is Required for Multiple Apical Transport Pathways but Not the Basolateral Transport Pathway in Drosophila Photoreceptors	PLOS GENETICS	Nozomi	bhattacharjee	no	female	NA	babynames.com	Daniel	St. Johnston	either	Hiroshima University	University of Cambridge
1058	Host age modulates parasite infectivity, virulence and reproduction	JOURNAL OF ANIMAL ECOLOGY	Rony	ghanbarian	no	NA	NA		Stewart	Plaistow	male	Tel Aviv University	University of Liverpool
1059	Intraspecific leaf chemistry drives locally accelerated ecosystem function in aquatic and terrestrial communities	ECOLOGY	Sara	polster	no	female	female		Joseph	Yavitt	male	University of Chicago	Cornell University
1060	Are ecologists conducting research at the optimal scale?	GLOBAL ECOLOGY AND BIOGEOGRAPHY	Heather	smith	no	female	female		Joshua	Lawler	male	Carleton University	University of Washington
1061	Dietary niche constriction when invaders meet natives: evidence from freshwater decapods	JOURNAL OF ANIMAL ECOLOGY	Michelle	whittington	no	female	female		Alison	Dunn	female	Queen Mary University of London	University of Leeds
1062	Social information from immigrants: multiple immigrant-based sources of information for dispersal decisions in a ciliate	JOURNAL OF ANIMAL ECOLOGY	Staffan	becker	no	NA	NA		Blaine	Griffen	male	CNRS Moulis	University of South Carolina
1063	The interaction between the spatial distribution of resource patches and population density: consequences for intraspecific growth and morphology	JOURNAL OF ANIMAL ECOLOGY	Bailey	cross	no	male	male		Priyanga	Amarasekare	NA	University of Quebec	University of California Los Angeles
1064	Biological Flora of the British Isles: Ophrys sphegodes	JOURNAL OF ECOLOGY	Hans	jones	no	male	male			NA	NA	Katholieke University Leuven
1065	Soil fertility induces coordinated responses of multiple independent functional traits	JOURNAL OF ECOLOGY	Melissa	mandle	no	female	female		Gerlinde	DeDeyn	female	University of Waikato	Wageningen University
1066	Should we sync? Seascape-level genetic and ecological factors determine seagrass flowering patterns	JOURNAL OF ECOLOGY	Marlene	mccormick	no	female	female		Nicole	Rafferty	female		University of Arizona
1067	Rare Functional Variant in TM2D3 is Associated with Late-Onset Alzheimer's Disease	PLOS GENETICS	Johanna	onstein	no	female	female		Jonathan	Haines	male	Iceland Heart Association	Case Western Reserve University
1068	Loss of secondary-forest resilience by land-use intensification in the Amazon	JOURNAL OF ECOLOGY	Catarina	seahra	no	female	female		David	Gibson	male	Wageningen University	Southern Illinois University
1069	Fitness reduction for uncooperative fig wasps through reduced offspring size: a third component of host sanctions	ECOLOGY	K.	simpson	no	NA	NA		David	Holway	male	Harvard University	University of California San Diego
1070	Evolutionary Transition from Pathogenicity to Commensalism: Global Regulator Mutations Mediate Fitness Gains through Virulence Attenuation	MOLECULAR BIOLOGY AND EVOLUTION	Gunther	walter	no	male	male		John	TRUE	male	University of Kiev	Stony Brook University
1071	Warming reinforces nonconsumptive predator effects on prey growth, physiology, and body stoichiometry	ECOLOGY	Lizanne	wheeler	no	female	NA	babynames.com	Evan	Preisser	male	University of Leuven	University of Rhode Island
1072	Approximate Bayesian Computation of diversification rates from molecular phylogenies: introducing a new efficient summary statistic, the nLTT	METHODS IN ECOLOGY AND EVOLUTION	Thijs	belmaker	no	male	NA	babynames.com	Emmanuel	Paradis	male	University of Groningen	Institut de Recherche pour le developpement
1073	Reconciling the role of organic matter pathways in aquatic food webs by measuring multiple tracers in individuals	ECOLOGY	Timothy	plotnick	no	male	male		David	Williams	male	University of Saskatchewan	University of Wyoming
1074	Npvf: Hypothalamic Biomarker of Ambient Temperature Independent of Nutritional Status	PLOS GENETICS	Julia	winemiller	no	female	female		Martin	Kingenspor	male	Polish Academy of Science	Technische Universitat Munchen
1075	Spatial scaling of temporal changes in avian communities	GLOBAL ECOLOGY AND BIOGEOGRAPHY	Marta	zhang	no	female	female		Allen	Hurlbert	male	Michigan State University	University of North Carolina Chapel Hill
1076	Large-Scale Coding Sequence Change Underlies the Evolution of Postdevelopmental Novelty in Honey Bees (vol 32, pg 334, 2015)	MOLECULAR BIOLOGY AND EVOLUTION	W.	de castro solar	no	male	male			Errata	NA		NA
1077	RiboDB Database: A Comprehensive Resource for Prokaryotic Systematics	MOLECULAR BIOLOGY AND EVOLUTION	Frederic	thuiller	no	male	male		Koichiro	Tamura	NA	Universite Lyon 1	Tokyo Metropolitan University
1078	Dynamics and persistence in a metacommunity centred on the plant Antirrhinum majus: theoretical predictions and an empirical test	JOURNAL OF ECOLOGY	Coline	wiens	no	female	NA	babynamewizard.com	Caroline	Brophy	female	University of Toulouse 3	Maynooth University
1079	An equilibrium theory signature in the island biogeography of human parasites and pathogens	GLOBAL ECOLOGY AND BIOGEOGRAPHY	Kevin	pellegrini	no	male	male		Jeremy	Kerr	male	University of London Imperial College of Science and Technology	University of Ottawa
1080	The relative importance of biotic and abiotic processes for structuring plant communities through time	JOURNAL OF ECOLOGY	Elizabeth	winkler	no	female	female		Matt	McGlone	male	University of Oxford	Landcare Research, Lincoln University
1081	Climate tolerances and trait choices shape continental patterns of urban tree biodiversity	GLOBAL ECOLOGY AND BIOGEOGRAPHY	G.	zechmeister-boltenstern	no	male	male		Karl	Evans	male	University of California Riverside	University of Sheffield
1082	Corticosterone: effects on feather quality and deposition into feathers	METHODS IN ECOLOGY AND EVOLUTION	Susanne	aiello	no	female	female		Diana	Fisher	female	Swiss Ornithological Institute	University of Queensland
1083	Foraging modality and plasticity in foraging traits determine the strength of competitive interactions among carnivorous plants, spiders and toads	JOURNAL OF ANIMAL ECOLOGY	David	godoy	no	male	male		Stewart	Plaistow	male	University of South Florida	University of Liverpool
1084	Extreme climate events and individual heterogeneity shape life-history traits and population dynamics	ECOLOGICAL MONOGRAPHS	Stephanie	halsey	no	female	female		Walter	Koenig	male	Woods Hole Oceanographic Institute	Cornell University
1085	Continental-scale travelling waves in forest geometrids in Europe: an evaluation of the evidence	JOURNAL OF ANIMAL ECOLOGY	Jane	lehsten	no	female	female		Andrew	White	male	Norwegian Institute of Nature Research Tromso	Heriot-Watt University
1086	The Effects of Population Size Histories on Estimates of Selection Coefficients from Time-Series Genetic Data	MOLECULAR BIOLOGY AND EVOLUTION	Ethan	riginos	no	male	male		Ryan	Hernandez	male	University of California Berkeley	University of California San Francisco
1087	A Phylogenetic Approach Finds Abundant Interlocus Gene Conversion in Yeast	MOLECULAR BIOLOGY AND EVOLUTION	Xiang	shapiro	yes	female	NA	babynames.com	Rasmus	Nielsen	male	North Carolina State University	University of California Berkeley
1088	Relatively stable response of fruiting stage to warming and cooling relative to other phenological events	ECOLOGY	L.	veyrier	no	NA	NA		Daniel	Metcalfe	either	Chinese Academy of Sciences	Swedish University of Agricultural Sciences
1089	An Arabidopsis Transcriptional Regulatory Map Reveals Distinct Functional and Evolutionary Features of Novel Transcription Factors	MOLECULAR BIOLOGY AND EVOLUTION	Jinpu	liu	no	NA	NA		Katja	Nowick	female	Peking University	Universitat Leipzig
1090	Phylogenetic turnover patterns consistent with niche conservatism in montane plant species	JOURNAL OF ECOLOGY	Lanna	abdala-roberts	no	female	female		Nathan	Swenson	male	University of Toronto	Michigan State University
1091	Complementarity and selection effects in early and mid-successional plant communities are differentially affected by plant-soil feedback	JOURNAL OF ECOLOGY	Jingying	baeten	no	female	NA	babynames.com	Alison	Power	female	Netherlands Institute of Ecology	Cornell University
1092	The Effects of Inference Method, Population Sampling, and Gene Sampling on Species Tree Inferences: An Empirical Study in Slender Salamanders (Plethodontidae: Batrachoseps)	SYSTEMATIC BIOLOGY	Elizabeth	blouin	no	female	female		John	McCormack	male	University of Connecticut	Occidental College
1093	Genetic diversity affects the strength of population regulation in a marine fish	ECOLOGY	D.	brown	no	NA	NA		Lorenzo	Ciannelli	male	California state University Long Beach	Oregon State University
1094	No Reliable Association between Runs of Homozygosity and Schizophrenia in a Well-Powered Replication Study	PLOS GENETICS	Emma	clayton	no	female	female		Amanda	Myers	female	University of Colorado	University of Miami Miller School of Medicine
1095	Power analysis for generalized linear mixed models in ecology and evolution	METHODS IN ECOLOGY AND EVOLUTION	Paul	demalach	no	male	male		Holger	Schielzeth	male	University of Glasgow	Friedrich Schiller University of Jena
1096	Frontiers in research on biodiversity and disease	ECOLOGY LETTERS	Pieter	domman	yes	male	male		Eric	Seabloom	male	University of Colorado	University of Minnesota
1097	Habitat heterogeneity drives the host-diversity-begets-parasite-diversity relationship: evidence from experimental and field studies	ECOLOGY LETTERS	Pieter	dudenhoeffer	no	male	male		Dieter	Ebert	male	University of Colorado	Universitat Basel
1098	Genetic Changes to a Transcriptional Silencer Element Confers Phenotypic Diversity within and between Drosophila Species	PLOS GENETICS	Winslow	heaphy	no	male	male		Claude	Desplan	either	University of Pittsburgh	New York University
1099	Phylogenetic and Genomic Analyses Resolve the Origin of Important Plant Genes Derived from Transposable Elements	MOLECULAR BIOLOGY AND EVOLUTION	Zoe	hill	no	female	female		Brandon	Gaut	male	McGill University	University of California Irvine
1100	Flexible methods for estimating genetic distances from single nucleotide polymorphisms	METHODS IN ECOLOGY AND EVOLUTION	Simon	hines	no	male	male		Michael	Bunce	male	Montreal Botanical Garden	Curtin University
1101	Tick exposure and extreme climate events impact survival and threaten the persistence of a long-lived lizard	JOURNAL OF ANIMAL ECOLOGY	Alice	hong	no	female	female		Bethany	Hoye	female	University of Adelaide	Deakin University
1102	Cheaters must prosper: reconciling theoretical and empirical perspectives on cheating in mutualism	ECOLOGY LETTERS	Emily	lau	no	female	female		Nicole	vanDam	female	Rice University	Radboud University
1103	Dispersal mode mediates the effect of patch size and patch connectivity on metacommunity diversity	JOURNAL OF ECOLOGY	Natalie	lopresti	no	female	female		Hans	Jacquemyn	male	University of Toronto	University of Leuven
1104	Changing climate cues differentially alter zooplankton dormancy dynamics across latitudes	JOURNAL OF ANIMAL ECOLOGY	Natalie	mariadassou	no	female	female		Albert	Phillimore	male	University of Toronto	University of Edinburgh
1105	Consequences of toxic secondary compounds in nectar for mutualistbees and antagonist butterflies	ECOLOGY	Patricia	marshall	no	female	female		Jessica	Forrest	female	Cornell University	University of Ottawa
1106	Palaeoendemic plants provide evidence for persistence of open, well-watered vegetation since the Cretaceous	GLOBAL ECOLOGY AND BIOGEOGRAPHY	Gregory	martinson	no	male	male		Arndt	Hampe	male	University of Tasmania	INRA French National Institute for Agricultural Research
1107	Integrating occupancy models and structural equation models to understand species occurrence	ECOLOGY	Maxwell	opazo	no	male	male		Evan	Cooch	male	University of Colorado	Cornell University
1108	Climate modulates the effects of tree diversity on forest productivity	JOURNAL OF ECOLOGY	Tommaso	parravicini	no	male	NA	babynames.com	Frank	Gilliam	either	University of Cambridge	Marshall University
1109	Evolutionary Dynamics of Abundant Stop Codon Readthrough	MOLECULAR BIOLOGY AND EVOLUTION	Irwin	plard	no	male	male			NA	NA	MIT
1110	Venom-Related Transcripts from Bothrops jararaca Tissues Provide Novel Molecular Insights into the Production and Evolution of Snake Venom	MOLECULAR BIOLOGY AND EVOLUTION	Inacio	poulin	no	NA	NA		Katja	Nowick	female	Institute of Butantan	Universitat Leipzig
1111	Inter-population Differences in Retrogene Loss and Expression in Humans	PLOS GENETICS	Michal	prieto	no	either	either		Takashi	Gojobori	male	Adam Mickiewicz University	National institute of Genetics
1112	Genetic Distance for a General Non-Stationary Markov Substitution Process	SYSTEMATIC BIOLOGY	Benjamin	qin	no	male	male		Lars	Jermiin	male	Australian National University	CSIRO
1113	Spatio-phylogenetic multispecies distribution models	METHODS IN ECOLOGY AND EVOLUTION	Arne	smith	no	male	male		Steven	Kembel	male	LMU Munchen	University of Quebec at Montreal
1114	Phylogenies, the Comparative Method, and the Conflation of Tempo and Mode	SYSTEMATIC BIOLOGY	Antigoni	sojo	no	female	NA	behindthename.com	Luke	Harmon	male	CIBIO	University of Idaho
1115	Age-related effects of chronic hantavirus infection on female host fecundity	JOURNAL OF ANIMAL ECOLOGY	Eva	sperfeld	no	female	female		Dylan	Childs	male	University of Jyvaskyla	University of Sheffield
1116	Functional Trade-Offs in Promiscuous Enzymes Cannot Be Explained by Intrinsic Mutational Robustness of the Native Activity	PLOS GENETICS	Miriam	afkhami	no	female	female		Jianzhi	Zhang	NA	University of British Columbia	University of Michigan
1117	Intercontinental comparison of habitat levels of invasion between temperate North America and Europe	ECOLOGY	Veronika	altman	no	female	female		Gordon	Fox	male	Masaryk University	University of South Florida
1118	A neutral theory with environmental stochasticity explains static and dynamic properties of ecological communities	ECOLOGY LETTERS	Michael	bezeng	no	male	male		Etienne	Rampal	male	Hebrew University of Jerusalem	University of Groningen
1119	Silencing of DNase Colicin E8 Gene Expression by a Complex Nucleoprotein Assembly Ensures Timely Colicin Induction	PLOS GENETICS	Simona	bordes	no	female	female		Diamaid	Hughes	male	University of Ljubljana	Uppsala University
1120	Proposal of a Twin Aarginine Translocator System-Mediated Constraint against Loss of ATP Synthase Genes from Nonphotosynthetic Plastid Genomes (vol 32, pg 2598, 2015)	MOLECULAR BIOLOGY AND EVOLUTION	Ryoma	buderman	no	NA	NA			NA	NA
1121	Minor Cause-Major Effect: A Novel Mode of Control of Bistable Gene Expression	PLOS GENETICS	Jan	cheng	no	either	either		Daniel	Kearns	either	University of Gottingen	Indiana University
1122	Genomic Evidence for Adaptive Inversion Clines in Drosophila melanogaster	MOLECULAR BIOLOGY AND EVOLUTION	Martin	conradi	no	male	male		John	Parsch	male	University of Lausanne	University of Munich
1123	p53 mRNA and p53 Protein Structures Have Evolved Independently to Interact with MDM2	MOLECULAR BIOLOGY AND EVOLUTION	Konstantinos	dalziel	no	male	NA	babynames.com	Meredith	Yeager	either	Universite Paris 07	National Cancer Institute
1124	Cryptic Species or Inadequate Taxonomy? Implementation of 2D Geometric Morphometrics Based on Integumental Organs as Landmarks for Delimitation and Description of Copepod Taxa	SYSTEMATIC BIOLOGY	Tomislav	fenberg	no	NA	NA		Frank	Anderson	either	Sungkyunkwan University	Southern illinois University
1125	Trophic cascades in the bryosphere: the impact of global change factors on top-down control of cyanobacterial N-2-fixation	ECOLOGY LETTERS	Paul	furey	no	male	male		Mark	Gessner	male	Swedish University of Agricultural Sciences	Leibniz Institute of Freshwater Ecology
1126	Delineating probabilistic species pools in ecology and biogeography	GLOBAL ECOLOGY AND BIOGEOGRAPHY	Dirk	hasselquist	no	male	male		Adriana	Ruggiero	female	University of Turku	Universidad Nacional del Comahue
1127	Terrestrial organic matter input suppresses biomass production in lake ecosystems	ECOLOGY	Jan	hentley	no	either	either		Stuart	Findlay	male	Umea University	Cary Insitute of Ecosystem Studies
1128	Inferring the effects of potential dispersal routes on the metacommunity structure of stream insects: as the crow flies, as the fish swims or as the fox runs?	JOURNAL OF ANIMAL ECOLOGY	Olli-Matti	koerner	no	male	NA	babynames.com	Frank	Johansson	either	University of Oulu	University of Umea
1129	Thermal adaptation and phosphorus shape thermal performance in an assemblage of rainforest ants	ECOLOGY	Michael	la sorte	no	male	male		Donald	Strong	male	University of Oklahoma	University of California Davis
1130	Foliar damage beyond species distributions is partly explained by distance dependent interactions with natural enemies	ECOLOGY	Daniel	letten	no	either	either		David	Rizzo	male	University of Michigan	University of California Davis
1131	Taxon-Rich Phylogenomic Analyses Resolve the Eukaryotic Tree of Life and Reveal the Power of Subsampling by Sites	SYSTEMATIC BIOLOGY	Laura	martin	no	female	female		Thomas	Buckley	male	Smith College	Landcare Research
1132	The energetic contributions of aquatic primary producers to terrestrial food webs in a mid-size river system	ECOLOGY	Adam	morante-filho	no	male	male		Evan	Preisser	male	Ohio State University	University of Rhode Island
1133	How mutualisms arise in phytoplankton communities: building eco-evolutionary principles for aquatic microbes	ECOLOGY LETTERS	Elena	rejou-mechain	no	female	female		Gregor	Fussmann	male	University of Cambridge	McGill University
1134	Male competition fitness landscapes predict both forward and reverse speciation	ECOLOGY LETTERS	Jason	sniegula	no	male	male		Greg	Grether	male	Michigan State University	University of California Los Angeles
1135	ACLY and ACC1 Regulate Hypoxia-Induced Apoptosis by Modulating ETV4 via alpha-ketoglutarate	PLOS GENETICS	Melissa	vannette	no	female	female		Gregory	Steinberg	male	Duke University	McMaster University
1136	Graded Proteasome Dysfunction in Caenorhabditis elegans Activates an Adaptive Response Involving the Conserved SKN-1 and ELT-2 Transcription Factors and the Autophagy-Lysosome Pathway	PLOS GENETICS	Scott	vardakis	no	male	male		Danielle	Garsin	female	University of Pittsburgh	University of Texas Health Science Center
1137	Evolutionary Transition of Promoter and Gene Body DNA Methylation across Invertebrate-Vertebrate Boundary	MOLECULAR BIOLOGY AND EVOLUTION	Thomas	hernandez-cumplido	no	male	male		Takashi	Gojobori	male	Georgia Institute of Technology	National Institute of Genetics
1138	Toward a predictive macrosystems framework for migration ecology	GLOBAL ECOLOGY AND BIOGEOGRAPHY	Jeffrey	kobayashi	no	male	male		Martin	Sykes	male	University of Oklahoma	Lund University
1139	Extinction biases in Quaternary Caribbean lizards	GLOBAL ECOLOGY AND BIOGEOGRAPHY	Melissa	llandres	no	female	female		Miguel	Olalla-Tarraga	male	Stanford University	University of Alcala
1140	Herbivore preference drives plant community composition	ECOLOGY	Anne	markel	no	female	female		Elizabeth	Borer	female	University of Bern	University of Minnesota
1141	Some directions in ecological theory	ECOLOGY	Bruce	pekas	no	male	male		Sebastian	Schreiber	male	University of California Santa Barbara	University of California Davis
1142	Fine-scale environmental specialization of reef-building corals might be limiting reef recovery in the Florida Keys	ECOLOGY	Carly	richardson	no	female	female		John	Bruno	male	University of Texas	University of North Carolina Chapel Hill
1143	Do tropical rain forest soils have greater nematode diversity than High Arctic tundra? A metagenetic comparison of Malaysia and Svalbard	GLOBAL ECOLOGY AND BIOGEOGRAPHY	Dorsaf	shima	no	NA	NA		Xiaofeng	Xu	NA	Seoul National University	San Diego State University
1144	Determinants of individual foraging specialization in large marine vertebrates, the Antarctic and subantarctic fur seals	JOURNAL OF ANIMAL ECOLOGY	Laetitia	krause	no	female	female		John	Fryxell	male	Deakin University	University of Guelph
1145	Plant resistance reduces the strength of consumptive and non-consumptive effects of predators on aphids	JOURNAL OF ANIMAL ECOLOGY	Monica	pelletier	no	female	female		Simon	Leather	male	Cornell University	Harper Adams University
1146	Quantifying similarity in animal vocal sequences: which metric performs best?	METHODS IN ECOLOGY AND EVOLUTION	Arik	uszko	no	male	NA	babynamewizard.com	Shinicki	Nakagawa	NA	University of Cambridge	University of New South Wales
1147	Simultaneous age-dependent and age-independent sexual selection in the lekking black grouse (Lyrurus tetrix)	JOURNAL OF ANIMAL ECOLOGY	Matti	schueler	no	female	female		Simon	Verhulst	male	University of Jyvaskyla	University of Groningen
1148	stagePop: modelling stage-structured populations in R	METHODS IN ECOLOGY AND EVOLUTION	Helen	arenas	no	female	female		Timothee	Poisot	male	Biomath and Stat Scotland	University of Canterbury
1149	Validating the use of unique trait combinations for measuring multivariate functional richness	METHODS IN ECOLOGY AND EVOLUTION	Alexander	doud	no	male	male		David	Orme	male	University of Gottingen	Imperial College London
1150	Fast and accurate detection of evolutionary shifts in Ornstein-Uhlenbeck models	METHODS IN ECOLOGY AND EVOLUTION	Mohammad	kuhnert	no	male	male		Thomas	Hansen	male	University of Wisconsin Madison	University of Oslo
1151	Immunosenescence and the ability to survive bacterial infection in the red flour beetle Tribolium castaneum	JOURNAL OF ANIMAL ECOLOGY	Imroze	meini	no	NA	NA		Sheena	Cotter	female	Tata Institute of Fundamental Research Karnataka	University of Lincoln
1152	Olfactory Receptor Subgenomes Linked with Broad Ecological Adaptations in Sauropsida	MOLECULAR BIOLOGY AND EVOLUTION	Imran	mingrone	no	male	NA	babynames.com	Emma	Teeling	female	University of Porto	University College Dublin
1153	Flowering time of butterfly nectar food plants is more sensitive to temperature than the timing of butterfly adult flight	JOURNAL OF ANIMAL ECOLOGY	Heather	talavera	no	female	female		Jonathan	Newman	male	University of British Columbia	University of Guelph
1154	The effects of experimental warming on the timing of a plant-insect herbivore interaction	JOURNAL OF ANIMAL ECOLOGY	Heather	watt	no	female	female		Priyanga	Amarasekare	NA	University of British Columbia	University of California Los Angeles
1155	Decay-Initiating Endoribonucleolytic Cleavage by RNase Y Is Kept under Tight Control via Sequence Preference and Subcellular Localisation	PLoS Genetics	Vanessa	yang	no	female	female		Danielle	Garsin	female	University of Geneva	University of Texas Health Science Center
1156	PHACTR1 Is a Genetic Susceptibility Locus for Fibromuscular Dysplasia Supporting Its Complex Genetic Pattern of Inheritance	PLOS GENETICS	Soto	zavorka	no	male	NA	babynames.com	Ruth	McPherson	female		University of Ottawa
1157	Who escapes detection? Quantifying the causes and consequences of sampling biases in a long-term field study	JOURNAL OF ANIMAL ECOLOGY	Lindall	eiserhardt	no	NA	NA		Christiaan	Both	male	University of Oxford	University of Groningen
1158	Female infidelity is constrained by El Nino conditions in a long-lived bird	JOURNAL OF ANIMAL ECOLOGY	Lynna	jean	no	female	female		Ben	Sheldon	male	Universidad Nacional Autonoma de Mexico	University of Oxford
1159	A Common Cancer Risk-Associated Allele in the hTERT Locus Encodes a Dominant Negative Inhibitor of Telomerase	PLOS GENETICS	Anagha	ordonez	no	either	NA	indiachildnames.com	Matthew	Freedman	male	University of Sydney	Dana Farber Cancer Institute
1160	Intact Cohesion, Anaphase, and Chromosome Segregation in Human Cells Harboring Tumor-Derived Mutations in STAG2	PLOS GENETICS	Jung-Sik	saatchi	no	NA	NA		Beth	Sullivan	female	Georgetown University	Duke University
1161	Episodic Nucleotide Substitutions in Seasonal Influenza Virus H3N2 Can Be Explained by Stochastic Genealogical Process without Positive Selection	MOLECULAR BIOLOGY AND EVOLUTION	Kangchon	sizling	yes	NA	NA		Beth	Shapiro	female	Ewha Womens University	University of California Santa Cruz
1162	Functional Diversification of Motor Neuron-specific Isl1 Enhancers during Evolution	PLoS Genetics	Namhee	stewart	no	NA	NA		Marianne	Bronner	female	Gwangju Institute of Science and Technology	California Institute of Technology
1163	A benign juvenile environment reduces the strength of antagonistic pleiotropy and genetic variation in the rate of senescence	JOURNAL OF ANIMAL ECOLOGY	Sin-Yeon	corrales	no	NA	NA		Stewart	Plaistow	male	University of Vigo	University of Liverpool
1164	Directed Evolution of RecA Variants with Enhanced Capacity for Conjugational Recombination	PLOS GENETICS	Taejin	nuismer	no	NA	NA		Michael	Lichten	male	University of Wisconsin Madison	National Cancer Institute
1165	Costs of reproduction can explain the correlated evolution of semelparity and egg size: theory and a test with salmon	ECOLOGY LETTERS	Holly	peay	no	either	either		Tim	Coulson	either	Simon Fraser University	University of Oxford
1166	Ancestral State Reconstruction, Rate Heterogeneity, and the Evolution of Reptile Viviparity	SYSTEMATIC BIOLOGY	Benedict	du plessis	no	male	male		Richard	Glor	male	Flinders University of South Australia	University of Kansas
1167	Experimental evidence that dispersal drives ant community assembly in human-altered ecosystems	ECOLOGY	Joshua	matthews	no	male	male		Joseph	Yavitt	male	University of Central Florida	Cornell University
1168	An interim framework for assessing the population consequences of disturbance	METHODS IN ECOLOGY AND EVOLUTION	Stephanie	allan	no	female	female		Carolyn	Kurle	female		University of California San Diego
1169	Productivity and species richness in longleaf pine woodlands: resource-disturbance influences across an edaphic gradient	ECOLOGY	L.	farrer	no	NA	NA		Anthony	D'Amato	male	Joseph W Jones Ecological Research Center	University of Vermont
1170	Local Adaptation of Sun-Exposure-Dependent Gene Expression Regulation in Human Skin	PLOS GENETICS	Ryosuke	garcia-palacios	no	male	NA	babynames.com	Sarah	Tishkoff	female	Stanford University	University of Pennsylvania
1171	Long-term C, N and P allocation to reproduction in Bornean tropical rain forests	JOURNAL OF ECOLOGY	Kanehiro	shantz	no	NA	NA		Matthew	Turnbull	male	Kyoto University	University of Canterbury
1172	Wolves adapt territory size, not pack size to local habitat quality	JOURNAL OF ANIMAL ECOLOGY	Andrew	wong	no	male	male		Subhash	Lele	male	University of Guelph	University of Alberta
1173	Growth and carbon relations of mature Picea abies trees under 5years of free-air CO2 enrichment	JOURNAL OF ECOLOGY	Tamir	wurzburger	no	male	NA	babynames.com	Emily	Lines	female	University of Basel	Queen Mary University of London
1174	Water availability predicts forest canopy height at the globalscale	ECOLOGY LETTERS	Tamir	baird	no	male	NA	babynames.com	Arne	Mooers	male	University of Basel	Simon Fraser University
1175	Host infection history modifies co-infection success of multiple parasite genotypes	JOURNAL OF ANIMAL ECOLOGY	Ines	barber-meyer	no	female	female		Andy	Fenton	either	University of Jyvaskyla	University of Liverpool
1176	A Nonstationary Markov Model Detects Directional Evolution in Hymenopteran Morphology	SYSTEMATIC BIOLOGY	Seraina	barreto	no	NA	NA		Lars	Jermiin	male	Swedish Museum of Natural History	CSIRO
1177	Monte Carlo estimation of stage structured development from cohort data	ECOLOGY	Jonas	beyer	no	male	male		Andre	deRoos	male	University of California Berkeley	University of Amsterdam
1178	Estimates from non-replicated population surveys rely on critical assumptions	METHODS IN ECOLOGY AND EVOLUTION	Jonas	bowers	yes	male	male		Nigel	Yoccoz	male	Swedish University of Agricultural Sciences	University of Tromso
1179	On assumptions behind estimates of abundance from counts at multiple sites	METHODS IN ECOLOGY AND EVOLUTION	Jonas	buentgen	no	male	male		Nigel	Yoccoz	male	Swedish University of Agricultural Sciences	University of Tromso
1180	Bees use honest floral signals as indicators of reward when visiting flowers	ECOLOGY LETTERS	A.	capellini	no	NA	NA		Rebecca	Irwin	female	University of Zurich	Dartmouth College
1181	Climate-driven habitat size determines the latitudinal diversity gradient in temporary ponds	ECOLOGY	Jamie	catano	no	either	either		Helmut	Hillebrand	male	California state University Sacramento	University of Oldenburg
1182	Horizontal Gene Transfer of Chlamydial-Like tRNA Genes into Early Vascular Plant Mitochondria	MOLECULAR BIOLOGY AND EVOLUTION	Nils	cattarino	no	male	male		Andrew	Roger	male	University of Bonn	Dalhousie University
1183	Amelioration of the Fitness Costs of Antibiotic Resistance Due To Reduced Outer Membrane Permeability by Upregulation of Alternative Porins	MOLECULAR BIOLOGY AND EVOLUTION	Michael	chakrabarti	no	male	male		Miriam	Barlow	female	Uppsala University	University of California Merced
1184	Galapagos mockingbirds tolerate introduced parasites that affect Darwin's finches	ECOLOGY	Sarah	chakraborty	no	female	female		Kate	Huyvaert	female	University of Utah	Colorado State University
1185	Arms race between leaf rollers and parasitoids: diversification of plant-manipulation behavior and its consequences	ECOLOGICAL MONOGRAPHS	Chisato	chapman	no	female	NA	wiki	Jay	Rosenheim	male	Tohoku University	University of California Davis
1186	Genetic Analysis of Collective Motility of Paenibacillus sp NAIST15-1	PLOS GENETICS	Kazuo	chen	no	male	NA	babynames.com	Daniel	Kearns	either	Nara Institute of Science and Technology	Indiana University
1187	Use of ddPCR in experimental evolution studies	METHODS IN ECOLOGY AND EVOLUTION	Hanna	crombach	no	female	female		Louise	Johnson	female	Max Planck Institute of Evolutionary Biology	University of Reading
1188	Unusual Diversity of Myoglobin Genes in the Lungfish	MOLECULAR BIOLOGY AND EVOLUTION	Jonas	de vooght	no	male	male		David	Irwin	male	University of Hamburg	University of Toronto
1189	Is the relationship between mast-seeding and weather in oaks related to their life-history or phylogeny?	ECOLOGY	Walter	du	no	male	male		Jeannine	Cavender-Bares	female	Cornell University	University of Minnesota
1190	Invasibility of a mesic grassland depends on the time-scale of fluctuating resources	JOURNAL OF ECOLOGY	Sally	ducatez	no	female	female		Andrew	MacDougall	male	Colorado State University	University of Guelph
1191	Nutrient additions cause divergence of tallgrass prairie plant communities resulting in loss of ecosystem stability	JOURNAL OF ECOLOGY	Sally	duforet-frebourg	no	female	female		Jason	Fridley	male	Duke University	Syracuse University
1192	Population Evolution of Helicobacter pylori through Diversification in DNA Methylation and Interstrain Sequence Homogenization	MOLECULAR BIOLOGY AND EVOLUTION	Kenji	fernandez-bellon	no	male	NA	babynames.com	Eduardo	Rocha	male	University of Tokyo	Institut Pasteur
1193	Fine-Tuning Motile Cilia and Flagella: Evolution of the Dynein Motor Proteins from Plants to Humans at High Resolution	MOLECULAR BIOLOGY AND EVOLUTION	Martin	forsyth	no	male	male		Thomas	Leitner	male	Max Planck Institute of Biophysical Chemistry	Los Alamos National Laboratory
1194	Chromatin-Remodelling Complex NURF Is Essential for Differentiation of Adult Melanocyte Stem Cells	PLOS GENETICS	Dana	giarla	no	either	either		Wendy	Bickmore	female	University Louis Pasteur	Medical Research Council Human Genetics Unit
1195	Forecasting spring from afar? Timing of migration and predictability of phenology along different migration routes of an avian herbivore	JOURNAL OF ANIMAL ECOLOGY	Andrea	gremer	no	either	either		Stuart	Bearhop	male	Netherlands Institute of Ecology	University of Exeter
1196	An asymmetric logistic regression model for ecological data	METHODS IN ECOLOGY AND EVOLUTION	Osamu	grossenbacher	no	male	NA	babynames.com	Stephane	Dray	either	University of Fukui	Université Claude Bernard Lyon I
1197	Genomic Response to Selection for Predatory Behavior in a Mammalian Model of Adaptive Radiation	MOLECULAR BIOLOGY AND EVOLUTION	Mateusz	harris	no	male	NA	babynames.com	Ryan	Hernandez	male	Jagiellonian University	University of California San Francisco
1198	MEF2C and EBF1 Co-regulate B Cell-Specific Transcription	PLOS GENETICS	Nikki	he	no	either	either		Leighton	Grimes	male	University of California Berkeley	Cincinnati Children's Hospital Medical Center
1199	A general parameterized mathematical food web model that predicts a stable green world in the terrestrial ecosystem	ECOLOGICAL MONOGRAPHS	Kotaro	hehenberger	no	NA	NA		Aaron	Ellison	male	NARO	Harvard Forest
1200	A life-history perspective on the demographic drivers of structured population dynamics in changing environments	ECOLOGY LETTERS	David	heled	no	male	male		Dave	Hodgson	male	Utah State University	University of Exeter
1201	Where, why and how? Explaining the low-temperature range limits of temperate tree species	JOURNAL OF ECOLOGY	Christian	hodgins-davis	no	either	either		Matthew	Turnbull	male	University of Basel	University of Canterbury
1202	Species-specific plant-soil feedback effects on above-ground plant-insect interactions	JOURNAL OF ECOLOGY	Martine	horswill	yes	female	NA	babynames.com	Nina	Wurzburger	female	Netherlands Institute of Ecology	University of Georgia
1203	An altitudinal cline in UV floral pattern corresponds with a behavioral change of a generalist pollinator assemblage	ECOLOGY	Matthew	huveneers	no	male	male		Jessica	Forrest	female	University of Pittsburgh	University of Ottawa
1204	Bridging Inter- and Intraspecific Trait Evolution with a Hierarchical Bayesian Approach	SYSTEMATIC BIOLOGY	Anna	jansen	no	female	female		Luke	Harmon	male	University of Lausanne	University of Idaho
1205	Positive Selection on a Regulatory Insertion-Deletion Polymorphism in FADS2 Influences Apparent Endogenous Synthesis of Arachidonic Acid	MOLECULAR BIOLOGY AND EVOLUTION	Kumar	jockusch	no	male	NA	babynames.com	Rasmus	Nielsen	male	Cornell University	University of California Berkeley
1206	Biological Flora of the British Isles: Neottia ovata	JOURNAL OF ECOLOGY	Milan	kapun	no	either	NA	babynames.com		NA	NA	University of South Bohemia
1207	Brain size affects female but not male survival under predation threat	ECOLOGY LETTERS	Alexander	kenkel	no	male	male		Gabriele	Sorci	male	Stockholm University	Universite de bourgogne
1208	Onset of autumn shapes the timing of birth in Pyrenean chamois more than onset of spring	JOURNAL OF ANIMAL ECOLOGY	Charlotte	kernaleguen	no	female	female		Tim	Coulson	either		University of Oxford
1209	Covariance modulates the effect of joint temperature and food variance on ectotherm life-history traits	ECOLOGY LETTERS	Apostolos-Manuel	lampert	no	male	NA	first name alone	Luc	deMeester	male	University of Potsdam	KU Leuwen
1210	Testing the Relationships between Diversification, Species Richness, and Trait Evolution	SYSTEMATIC BIOLOGY	Kenneth	lapidot	no	male	male		Vincent	Savolainen	male	University of Minnesota	Imperial College London
1211	Multilocus Species Trees Show the Recent Adaptive Radiation of the Mimetic Heliconius Butterflies	SYSTEMATIC BIOLOGY	Krzysztof	larson	no	NA	NA		Robb	Brumfield	male	University of Cambridge	Louisiana State University
1212	Global patterns in background losses of woody plant foliage to insects	GLOBAL ECOLOGY AND BIOGEOGRAPHY	Mikhail	lawson	no	male	male		Martin	Sykes	male	University of Turku	Lund University
1213	Background losses of woody plant foliage to insects show variable relationships with plant functional traits across the globe	JOURNAL OF ECOLOGY	Mikhail	lin	no	male	male		Nathan	Swenson	male	University of Turku	Michigan State University
1214	A simple experimental set-up to disentangle the effects of altered temperature and moisture regimes on soil organisms	METHODS IN ECOLOGY AND EVOLUTION	Eveline	lundgren	no	female	female		Robert	Freckleton	male	Vrije University Amsterdam	University of Sheffield
1215	Seed size and the evolution of leaf defences	JOURNAL OF ECOLOGY	Thomas	manthey	no	male	male		Kenneth	Whitney	male	Dartmouth College	University of New Mexico
1216	Root traits are multidimensional: specific root length is independent from root tissue density and the plant economic spectrum	JOURNAL OF ECOLOGY	Kris	marba	no	either	either		Liesje	Mommer	female	University of Waikato	Wageningen University
1217	Controls on carbon storage and weathering in volcanic soils across a high-elevation climate gradient on Mauna Kea, Hawaii	ECOLOGY	Marc	mcclain	no	male	male		Joseph	Yavitt	male	Washington State University	Cornell University
1218	Global aerial flyways allow efficient travelling	ECOLOGY LETTERS	B.	moeller	no	NA	NA		Ryan	Norris	male	Max Planck Institute of Ornithology	University of Guelph
1219	Weather-driven dynamics in a dual-migrant system: moths and bats	JOURNAL OF ANIMAL ECOLOGY	Jennifer	montiglio	no	female	female		Jean-Michel	Gaillard	male	University of Tennessee	CNRS
1220	Inferring Speciation Processes from Patterns of Natural Variation in Microbial Genomes	SYSTEMATIC BIOLOGY	David	mueller	no	male	male		Jean-Francois	Flot	male	University of Illinois	Universite libre de Bruxelles
1221	Tolerance and phenological avoidance of herbivory in tarweed species	ECOLOGY	Billy	nyvltova	no	either	either		Peter	Kotanen	male	University of California Davis	University of Toronto
1222	Context dependence of maternal effects: testing assumptions of optimal egg size, differential, and sex allocation models	ECOLOGY	Milos	oliveira-santos	no	NA	NA		Tony	Williams	either	Palacky University	Simon Fraser University
1223	Interacting environmental mosaics drive geographic variation in mussel performance and predation vulnerability	ECOLOGY LETTERS	Kristy	pigot	no	female	female		Sergio	Navarrete	male	University of California Santa Cruz	Pontificia Universidad Catolica de Chile
1224	Species Selection Favors Dispersive Life Histories in Sea Slugs, but Higher Per-Offspring Investment Drives Shifts to Short-Lived Larvae	SYSTEMATIC BIOLOGY	Patrick	pool	no	male	male		Benoit	Dayrat	male	California State University Los Angeles	Penn State
1225	Aversive Behavior in the Nematode C. elegans Is Modulated by cGMP and a Neuronal Gap Junction Network	PLOS GENETICS	Michelle	prober	no	female	female		Andrew	Chisholm	male	SUNY Buffalo	University of California San Diego
1226	The Fossil Calibration Database-A New Resource for Divergence Dating	SYSTEMATIC BIOLOGY	Daniel	pruitt	no	either	either		Laura	Kubatko	female	Bruce Museum Greenwich	Ohio State University
1227	Practical Performance of Tree Comparison Metrics	SYSTEMATIC BIOLOGY	Mary	rollinson	no	female	female		David	Posada	male	University of Washington	University of Vigo
1228	Phylodynamics with Migration: A Computational Framework to Quantify Population Structure from Genomic Data	MOLECULAR BIOLOGY AND EVOLUTION	Denise	roulin	no	female	female		Jeffrey	Thorne	male	ETH Zurich	North Carolina State University
1229	Using plant-soil feedbacks to predict plant biomass in diverse communities	ECOLOGY	Andrew	santoro	no	male	male		Ken	Paige	male	Utah State University	University of Illinois
1230	Hsp90-Associated Immunophilin Homolog Cpr7 Is Required for the Mitotic Stability of [URE3] Prion in Saccharomyces cerevisiae	PLoS Genetics	Navinder	saraux	no	NA	NA		Tricia	Serio	female		University of Arizona
1231	A Report by the Editor-in-Chief for MBE, Volume 31	MOLECULAR BIOLOGY AND EVOLUTION	Sudhir	schrider	no	NA	NA			NA	NA	Temple University
1232	A Report by the Editor-in-Chief for MBE, Volume 32	MOLECULAR BIOLOGY AND EVOLUTION	Sudhir	schuett	no	NA	NA			NA	NA	Temple University
1233	Angiotensin Converting Enzyme (ACE) Inhibitor Extends Caenorhabditis elegans Life Span	PLOS GENETICS	Sandeep	sheehan	no	NA	NA		Stuart	Kim	male	Washington University	Stanford University School of Medicine
1234	Advances in Time Estimation Methods for Molecular Data	MOLECULAR BIOLOGY AND EVOLUTION	Sudhir	smith	no	NA	NA		Naoko	Takesaki	female	Temple University	Kagawa University
1235	Linkage of plant trait space to successional age and species richness in boreal forest understorey vegetation	JOURNAL OF ECOLOGY	Bright	streicher	no	male	NA	babynames.com	David	Gibson	male	Swedish University of Agricultural Sciences	Southern Illinois University
1236	Life history traits and exploitation affect the spatial mean-variance relationship in fish abundance	ECOLOGY	Ting-Chun	sullivan	no	female	NA	babynames.com	Daniel	Schindler	either	National Taiwan University	University of Washington
1237	Identification of response classes from heavy metal-tolerant soil microbial communities by highly resolved concentration-dependent screenings in a microfluidic system	METHODS IN ECOLOGY AND EVOLUTION	Dana	sung	no	either	either		Matthew	Davey	male	Technological University of Ilmenau	University of Cambridge
1238	Chromosomal Replication Complexity: A Novel DNA Metrics and Genome Instability Factor	PLOS GENETICS	Andrei	swindles	no	female	female		Jue	Wang	NA	University of Illinois	University of Wisconsin
1239	Expansion of GA Dinucleotide Repeats Increases the Density of CLAMP Binding Sites on the X-Chromosome to Promote Drosophila Dosage Compensation	PLOS GENETICS	Guray	tarvin	no	female	NA	namepedia.org	Jan	Larsson	either	Brown University	Umea University
1240	Functional Dissection of the Blocking and Bypass Activities of the Fab-8 Boundary in the Drosophila Bithorax Complex	PLOS GENETICS	Olga	thiebault	no	female	female		Ernesto	Sanchez-Herrero	male	Russian Academy of Science	Universidad Autónoma de Madrid
1241	Migration timing and its determinants for nocturnal migratory birds during autumn migration	JOURNAL OF ANIMAL ECOLOGY	Frank	tibblin	no	either	either		Jason	Chapman	male	Cornell University	University of Exeter
1242	Polytolerance to abiotic stresses: how universal is the shade-drought tolerance trade-off in woody species?	GLOBAL ECOLOGY AND BIOGEOGRAPHY	Lauri	ullastres	no	female	female		Peter	VanBodegom	male	Estonia University of Life Sciences	Leiden University
1243	A Thousand Fly Genomes: An Expanded Drosophila Genome Nexus	MOLECULAR BIOLOGY AND EVOLUTION	Justin	von wyschetzki	no	either	either		Michael	Rosenberg	male	University of Wisconsin Madison	Arizona State University
1244	Beyond arctic and alpine: the influence of winter climate on temperate ecosystems	ECOLOGY	Laura	white	no	female	female		Samantha	Chapman	female	University of New Mexico	Villanova University
1245	Range-weighted metrics of species and phylogenetic turnover can better resolve biogeographic transition zones	METHODS IN ECOLOGY AND EVOLUTION	Shawn	wilson	no	either	either		Kate	Jones	female	University of New South Wales	University College London
1246	Epistatic Interactions in the Arabinose Cis-Regulatory Element	MOLECULAR BIOLOGY AND EVOLUTION	Mato	wood	no	either	NA	babynames.com	Patricia	Wittkopp	female	IST Austria	University of Michigan
1247	MESOCLOSURES - increasing realism in mesocosm studies of ecosystem functioning	METHODS IN ECOLOGY AND EVOLUTION	Saija	xu	no	NA	NA		Nicolas	Lecomte	male	University of Helsinki	Universite de Moncton
1248	Distinct invasion strategies operating within a natural annual plant system	ECOLOGY LETTERS	Hao	zieba	no	either	NA	babynames.com	Montserrat	Vila	female	University of Queensland	Estacion Biologica de donana
1249	Facilitating systematic reviews, data extraction and meta-analysis with the metagear package for r	METHODS IN ECOLOGY AND EVOLUTION	Marc	zurita-gutierrez	no	male	male		Richard	Fitzjohn	male	University of South Florida	Macquarie University
1250	Understanding context dependence in the contribution of intraspecific variation to community trait-environment matching	ECOLOGY	Genevieve	abbott	no	female	female		Daniel	Laughlin	either	Universite de Sherbrooke	University of Waikato
1251	Costs of fear: behavioural and life-history responses to risk and their demographic consequences vary across species	ECOLOGY LETTERS	Joseph	anderson	no	male	male		Andrew	Sih	male	University of Montana	University of California Davis
1252	Negative density dependence is stronger in resource-rich environments and diversifies communities when stronger for common but not rare species	ECOLOGY LETTERS	Joseph	atwater	no	male	male		Marcel	Rejmanek	male	Washington University	University of California Davis
1253	Taxonomic and functional composition of arthropod assemblages across contrasting Amazonian forests	JOURNAL OF ANIMAL ECOLOGY	Greg	baudier	no	male	male		Karl	Cottenie	male	University of Antilles Guyane	University of Guelph
1254	Evolution of Vertebrate Phototransduction: Cascade Activation	MOLECULAR BIOLOGY AND EVOLUTION	Trevor	chu	no	male	male		Stuart	Newfield	male	Australian National University	Arizona State University
1255	Tree genotype mediates covariance among communities from microbes to lichens and arthropods	JOURNAL OF ECOLOGY	Louis	copeland	no	male	male		Roberto	Salguero-Gomez	male	Michigan Technological University	University of Sheffield
1256	Stability and distribution of predator-prey systems: local and regional mechanisms and patterns	ECOLOGY LETTERS	Adam	forrestel	no	male	male		John	Drake	male	Arizona State University	University of Georgia
1257	Testing the scaling effects and mechanisms of N-induced biodiversity loss: evidence from a decade-long grassland experiment	JOURNAL OF ECOLOGY	Zhichun	ghedini	no	NA	NA		Will	Cornwell	male	Chinese Academy of Sciences	University of New South Wales
1258	NPAS2 Compensates for Loss of CLOCK in Peripheral Circadian Oscillators	PLOS GENETICS	Dominic	harper	no	male	male		Achim	Kramer	male	Veteran Affairs San Diego Health Care System	Charite-Universitatsmedizin
1259	Searching the Evolutionary Origin of Epithelial Mucus Protein Components-Mucins and FCGBP	MOLECULAR BIOLOGY AND EVOLUTION	Tiange	harte	no	NA	NA		Katja	Nowick	female	University of Gothenburg	Universitat Leipzig
1260	Genetic, ecological and geographic covariables explaining host range and specificity of a microsporidian parasite	JOURNAL OF ANIMAL ECOLOGY	Benjamin	huang	no	male	male		Sheena	Cotter	female	University of Basel	University of Lincoln
1261	Propagule size and dispersal costs mediate establishment success of an invasive species	ECOLOGY	Rolanda	jakobsdottir	no	NA	NA		Steven	Morgan	male	Monash University	Bodega Marine Laboratory
1262	A Novel Route Controlling Begomovirus Resistance by the Messenger RNA Surveillance Factor Pelota	PLoS Genetics	Moshe	kharouba	no	male	male		John	McDowell	male	Argicultural Research Organization Volcani Center	Virginia Tech
1263	Random processes and phylogenetic loss caused by plant invasions	GLOBAL ECOLOGY AND BIOGEOGRAPHY	Oriol	lefcheck	no	either	NA	babynames.com	Linda	Beaumont	female	Autonomous University of Barcelona	Macquarie University
1264	The Impact of Selection, Gene Conversion, and Biased Sampling on the Assessment of Microbial Demography	MOLECULAR BIOLOGY AND EVOLUTION	Marguerite	li	no	female	female		Helen	Piontkivska	female		Kent State University
1265	Tracking marine mammals in 3D using electronic tag data	METHODS IN ECOLOGY AND EVOLUTION	Christophe	loke	no	male	male		Olivier	Gimenez	male	University of Toulouse	CNRS
1266	Patterns of Reproductive Isolation in Eucalyptus-A Phylogenetic Perspective	MOLECULAR BIOLOGY AND EVOLUTION	Matthew	mcafee	no	male	male		Juliette	deMeaux	female	University of Tasmania	University of Munster
1267	Sex-specific determinants of fitness in a social mammal	ECOLOGY	Sophie	monro	no	female	female		Burt	Kotler	male	Universite Lyon	Ben-Gurion University of the Negev
1268	Regulation of Splicing Factors by Alternative Splicing and NMD Is Conserved between Kingdoms Yet Evolutionarily Flexible	MOLECULAR BIOLOGY AND EVOLUTION	Liana	papacostas	no	female	female		Joshua	Akey	male	University of California Berkeley	University of Washington
1269	Selection on a Subunit of the NURF Chromatin Remodeler Modifies Life History Traits in a Domesticated Strain of Caenorhabditis elegans	PLOS GENETICS	Edward	posledovich	no	male	male		Stuart	Kim	male	Georgia Institute of Technology	Stanford University School of Medicine
1270	Spatial aspects of tree mortality strongly differ between young and old-growth forests	ECOLOGY	Andrew	pringle	no	male	male		John	Battles	male	University of Montana	University of California Berkeley
1271	Regeneration: an overlooked aspect of trait-based plant community assembly models	JOURNAL OF ECOLOGY	Julie	rivadeneira	no	either	either		Kenneth	Whitney	male	Chapman University	University of New Mexico
1272	Experimental manipulation of floral scent bouquets restructures flower-visitor interactions in the field	JOURNAL OF ANIMAL ECOLOGY	Anne-Amelie	siefert	no	female	NA	first name alone	Peter	Hamback	male	Salzburg University	University of Stockholm
1273	Genotypic variation in foundation species generates network structure that may drive community dynamics and evolution	ECOLOGY	Matthew	simons	no	male	male		James	Cronin	male	Northern Arizona University	Louisiana State University
1274	A quick, easy and non-intrusive method for underwater volume and surface area evaluation of benthic organisms by 3D computer modelling	METHODS IN ECOLOGY AND EVOLUTION	Adi	stein	no	female	female		Sean	McMahon	either	Tel Aviv University	Smithsonian Environmental Research Center
1275	Life-stage-specific physiology defines invasion extent of a riverine fish	JOURNAL OF ANIMAL ECOLOGY	David	valdovinos	no	male	male		Ronald	Bassar	male	University of Washington	University of Oxford
1276	Environmental variation and population responses to global change	ECOLOGY LETTERS	Callum	ward	no	male	NA	babynames.com	John	Drake	male	Netherlands Institute of Ecology	University of Georgia
1277	Hydrological conditions explain variation in wood density in riparian plants of south-eastern Australia	JOURNAL OF ECOLOGY	James	whalen	no	male	male		Stephen	Bonser	male	Macquarie University	University of New South Wales
1278	Spatial and species compositional networks for inferring connectivity patterns in ecological communities	GLOBAL ECOLOGY AND BIOGEOGRAPHY	Mehdi	baselga	no	female	NA	babynames.com	Sean	Connolly	either	University of Quebec	James Cook University
1279	Environmental heterogeneity leads to higher plasticity in dry-edge populations of a semi-arid Chilean shrub: insights into climate change responses	JOURNAL OF ECOLOGY	Ana	duchene	no	female	female		Will	Cornwell	male	Museo Nacional de Ciencias Naturales	University of New South Wales
1280	Traits of neighbouring plants and space limitation determine intraspecific trait variability in semi-arid shrublands	JOURNAL OF ECOLOGY	Yoann	garcia-rosello	no	NA	NA			NA	NA	University of South Bohemia
1281	Macroecological relationships reveal conservation hotspots and extinction-prone species in Australia's freshwater fishes	GLOBAL ECOLOGY AND BIOGEOGRAPHY	Matthew	hodge	no	male	male		Janne	Soininen	NA	University of Melbourne	University of Helsinki
1282	Short Tree, Long Tree, Right Tree, Wrong Tree: New Acquisition Bias Corrections for Inferring SNP Phylogenies	SYSTEMATIC BIOLOGY	Adam	maire	no	male	male		Richard	Glor	male	University of Washington	University of Kansas
1283	Onwards and upwards - aphid flight trends follow climate change	JOURNAL OF ANIMAL ECOLOGY	Simon	mcglinn	yes	male	male		Graeme	Hays	male		Deakin University
1284	Species with greater seed mass are more tolerant of conspecific neighbours: a key driver of early survival and future abundances in a tropical forest	ECOLOGY LETTERS	Edwin	o'connor	no	male	male		Marcel	Rejmanek	male	University of Haifa	University of California Davis
1285	Distribution of Ribonucleoprotein and Protein-Only RNase P in Eukarya	MOLECULAR BIOLOGY AND EVOLUTION	Marcus	schrodt	no	male	male		Claus	Wilke	male	University of Marburg	University of Texas
1286	The Evolution and Adaptive Potential of Transcriptional Variation in Sticklebacks-Signatures of Selection and Widespread Heritability	MOLECULAR BIOLOGY AND EVOLUTION	Erica	sandoval	no	female	female		Patricia	Wittkopp	female	University of Turku	University of Michigan
1287	Lianas and soil nutrients predict fine-scale distribution of above-ground biomass in a tropical moist forest	JOURNAL OF ECOLOGY	Alicia	bretfeld	no	female	female		Gerhard	Zotz	male	University of Aberdeen	University of Oldenburg
1288	A synthesis of transplant experiments and ecological niche models suggests that range limits are often niche limits	ECOLOGY LETTERS	Julie	chang	no	either	either		Jose Maria	Gomez	NA	University of British Columbia	Universidad De Granada
1289	Relaxing the Molecular Clock to Different Degrees for Different Substitution Types	MOLECULAR BIOLOGY AND EVOLUTION	Hui-Jie	david-palma	no	male	NA	babynames.com	Hideki	Innan	male	North Carolina State University	School of Advanced Sciences
1290	The Role of piRNA-Mediated Epigenetic Silencing in the Population Dynamics of Transposable Elements in Drosophila melanogaster	PLOS GENETICS	Yuh	emsens	yes	NA	NA		Dmitri	Petrov	male		Stanford University
1291	Very high-resolution digital elevationmodels: are multi-scale derived variables ecologically relevant?	METHODS IN ECOLOGY AND EVOLUTION	Kevin	hasselquist	yes	male	male		Darren	Kriticos	male	Ecole Polytechnic Federale Lausanne	CSIRO
1292	PIECEWISESEM: Piecewise structural equation modelling in R for ecology, evolution, and systematics	METHODS IN ECOLOGY AND EVOLUTION	Jonathan	jackrel	no	male	male			NA	NA	College of William and Mary
1293	Multitrophic functional diversity predicts ecosystem functioning in experimental assemblages of estuarine consumers	ECOLOGY	Jonathan	king	no	male	male		Jonathan	Grabowski	male	College of William and Mary	Northeastern University
1294	Multiple Pairwise Analysis of Non-homologous Centromere Coupling Reveals Preferential Chromosome Size-Dependent Interactions and a Role for Bouquet Formation in Establishing the Interaction Pattern	PLOS GENETICS	Philippe	kramer	no	female	female		Gregory	Copenhaver	male	Yale University	University of North Carolina Chapel Hill
1295	Palaeohistological Evidence for Ancestral High Metabolic Rate in Archosaurs	SYSTEMATIC BIOLOGY	Lucas	liu	no	male	male		Robb	Brumfield	male	Universite Paris 06	Louisiana State University
1296	Should the Mantel test be used in spatial analysis?	METHODS IN ECOLOGY AND EVOLUTION	Pierre	luo	no	male	male		Pedro	Peres-Neto	male	Universite Montreal	Concordia University Montreal
1297	Clustering methods differ in their ability to detect patterns in ecological networks	METHODS IN ECOLOGY AND EVOLUTION	Jean-Benoist	marques	no	either	NA	babynames.com	Tamara	Munkemuller	female		Universite Joseph Fourier
1298	Translational Upregulation of an Individual p21(Cip1) Transcript Variant by GCN2 Regulates Cell Proliferation and Survival under Nutrient Stress	PLOS GENETICS	Stacey	mclaren	no	female	female		Bruce	Clurman	male	University of Pennsylvania	Fred Hutchinson Cancer Research Center
1299	Disentangling the effects of land-use change, climate and CO2 on projected future European habitat types	GLOBAL ECOLOGY AND BIOGEOGRAPHY	Veiko	metcalfe	no	NA	NA		Ian	Wright	male	Lund University	Macquarie University
1300	The Lambert W function in ecological and evolutionary models	METHODS IN ECOLOGY AND EVOLUTION	Jussi	paudel	no	NA	NA		Mark	Rees	male	University of New South Wales	University of Sheffield
1301	Phylogenetic relatedness within Neotropical fern communities increases with soil fertility	GLOBAL ECOLOGY AND BIOGEOGRAPHY	Samuli	rosenfeld	no	NA	NA		Peter	VanBodegom	male	University of Turku	Leiden University
1302	Species sorting and patch dynamics in harlequin metacommunities affect the relative importance of environment and space	ECOLOGY	Mathew	rousk	no	male	male		Bruce	Kendall	male	University of Texas	University of California Santa Barbara
1303	POPART: full-feature software for haplotype network construction	METHODS IN ECOLOGY AND EVOLUTION	Jessica	senay	no	female	female		Shinicki	Nakagawa	NA	University of Otago	University of New South Wales
1304	Monte Carlo Strategies for Selecting Parameter Values in Simulation Experiments	SYSTEMATIC BIOLOGY	Jessica	trevathan-tackett	no	female	female		Cecile	Ane	female	University of Otago	University of Wisconsin
1305	An assessment of the effects of habitat structure on the scat finding performance of a wildlife detection dog	METHODS IN ECOLOGY AND EVOLUTION	Kellie	wetzel	no	female	female		Jana	McPherson	female		Simon Fraser University
1306	Just Google it: assessing the use of Google Images to describe geographical variation in visible traits of organisms	METHODS IN ECOLOGY AND EVOLUTION	Gabriella	xu	no	female	female		Erica	Leder	female	University of Cape Town	University of Turku
1307	Mapping beta diversity from space: Sparse Generalised Dissimilarity Modelling (SGDM) for analysing high-dimensional data	METHODS IN ECOLOGY AND EVOLUTION	Pedro	yuan	no	male	male		David	Warton	male	Humboldt University	University of New South Wales
1308	Underappreciated problems of low replication in ecological field studies	ECOLOGY	Nathan	zhang	no	male	male		Brian	Inouye	male	Colorado State University	Florida State University
1309	Phylogenetic relatedness and leaf functional traits, not introduced status, influence community assembly	ECOLOGY	Nathan	gautam	no	male	male		Jeannine	Cavender-Bares	female	Florida International University	University of Minnesota
1310	Robust estimates of environmental effects on population vital rates: an integrated capture-recapture model of seasonal brook trout growth, survival and movement in a stream network	JOURNAL OF ANIMAL ECOLOGY	Benjamin	horne	no	male	male		Dylan	Childs	male	USGS Southern Conte Anadromous Fish Research Center	University of Sheffield
1311	Environmental gradients and the evolution of successional habitat specialization: a test case with 14 Neotropical forest sites	JOURNAL OF ECOLOGY	Susan	jackson	no	female	female		Shurong	Zhou	NA	SUNY College Purchase	Fudan University
1312	Trees, branches and (square) roots: why evolutionary relatedness is not linearly related to functional distance	METHODS IN ECOLOGY AND EVOLUTION	Andrew	lareau	no	male	male		Robert	O'Hara	male	University of New South Wales	Biodiversitat und Klima
1313	Fine-scale hydrological niche differentiation through the lens of multi-species co-occurrence models	JOURNAL OF ECOLOGY	Andrew	lin	no	male	male		Jason	Fridley	male	University of New South Wales	Syracuse University
1314	Shifting demographic conflicts across recruitment cohorts in a dynamic post-disturbance landscape	ECOLOGY	Alexandro	rollins	no	male	NA	babynames.com	Gordon	Fox	male	Universidad De Granada	University of South Florida
1315	Soil nutrients influence growth response of temperate tree species to drought	JOURNAL OF ECOLOGY	Mathieu	zimova	no	male	NA	sheknowns.com	Robert	Jones	male	WSL Swiss Federal Instiute of Snow and Avalanche Research
1316	Disentangling fragmentation effects on herbivory in understory plants of longleaf pine savanna	ECOLOGY	Douglas	dejaco	no	male	male		Daniel	Laughlin	either		University of Waikato
1317	Does biodiversity protect humans against infectious disease? Comment	ECOLOGY	Taal	dyer	no	NA	NA		Donald	Strong	male	Oregon State University	University of California Davis
1318	Recurrent Gene Duplication Diversifies Genome Defense Repertoire in Drosophila	MOLECULAR BIOLOGY AND EVOLUTION	Mia	gilarranz	no	female	female		Nadia	Singh	female	Fred Hutchinson Cancer Research Center	North Carolina State University
1319	Ontogeny constrains phenology: opportunities for activity and reproduction interact to dictate potential phenologies in a changing climate	ECOLOGY LETTERS	Ofir	horak	no	NA	NA		Jean-Michel	Gaillard	male	Arizona State University	CNRS
1320	Estimating Bayesian Phylogenetic Information Content	SYSTEMATIC BIOLOGY	Paul	ives	no	male	male		Mark	Holder	male	University of Connecticut	University of Kansas
1321	Phycas: Software for Bayesian Phylogenetic Analysis	SYSTEMATIC BIOLOGY	Paul	jenerette	yes	male	male		David	Posada	male	University of Connecticut	University of Vigo
1322	Estimating dark diversity and species pools: an empirical assessment of two methods	METHODS IN ECOLOGY AND EVOLUTION	Rob	lamarre	no	male	male		Nick	Isaac	male	University of Tartu	Centre for Ecology and Hydrology
1323	Contrasting responses of male and female foraging effort to year-round wind conditions	JOURNAL OF ANIMAL ECOLOGY	Sue	marshall	no	female	female		Jennifer	Gill	female	University of Edinburgh	University of East Anglia
1324	Mutation of Growth Arrest Specific 8 Reveals a Role in Motile Cilia Function and Human Disease	PLOS GENETICS	Wesley	maurel	no	male	male		Susan	Dutcher	female	University of Alabama at Birmingham	Washington University School of Medicine
1325	Characterizing and Comparing Phylogenies from their Laplacian Spectrum	SYSTEMATIC BIOLOGY	Eric	pattinson	no	male	male		Olivier	Gascuel	male	Ecole Normale Superieur	Institut Pasteur
1326	Characterizing and comparing phylogenies from their Laplacian spectrum (vol 65, pg 495, 2016)	SYSTEMATIC BIOLOGY	E.	recalde	no	NA	NA			NA	NA
1327	Changes in assembly rules along a stress gradient from open dry grasslands to wetlands	JOURNAL OF ECOLOGY	Barbara	tayleur	no	female	female		Caroline	Brophy	female		Maynooth University
1328	Leveraging Identity-by-Descent for Accurate Genotype Inference in Family Sequencing Data	PLOS GENETICS	Bingshan	yang	no	NA	NA		Jonathan	Marchini	male	Vanderbilt University	University of Oxford
1329	Axon Regeneration Is Regulated by Ets-C/EBP Transcription Complexes Generated by Activation of the cAMP/Ca2+ Signaling Pathways	PLOS GENETICS	Chun	huang	no	NA	NA		Kaveh	Ashrafi	male	Nagoya University	University of California San Francisco
1330	Long-term shifts in the patterns and underlying processes of plant associations in Wisconsin forests	GLOBAL ECOLOGY AND BIOGEOGRAPHY	Daijiang	bell	no	male	NA	wikiname	David	Currie	male	University of Wisconsin Madison	University of Ottawa
1331	Leaf economics and hydraulic traits are decoupled in five species-rich tropical-subtropical forests	ECOLOGY LETTERS	Le	hays	no	either	NA	babynames.com	Josep	Penuelas	male	Chinese Academy of Sciences	CREAF Universitat Autonoma Barcelona
1332	Are functional traits a good predictor of global change impacts on tree species abundance dynamics in a subtropical forest?	ECOLOGY LETTERS	Ronghua	hunt	no	NA	NA		Fangliang	He	NA	Chinese Academy of Sciences	University of Alberta
1333	Human Enhancers Are Fragile and Prone to Deactivating Mutations	MOLECULAR BIOLOGY AND EVOLUTION	Shan	kulmatiski	no	either	NA	babynames.com	Katja	Nowick	female	National Institutes of Health	Universitat Leipzig
1334	Species colonisation, not competitive exclusion, drives community overdispersion over long-term succession	ECOLOGY LETTERS	Shao-peng	rutten	no	NA	NA		Marcel	Holyoak	male	Sun Yat Sen University	University of California Davis
1335	The effects of phylogenetic relatedness on invasion success and impact: deconstructing Darwin's naturalisation conundrum	ECOLOGY LETTERS	Shao-peng	tan	no	NA	NA		Jessica	Gurevitch	female	Sun Yat Sen University	Stony Brook University
1336	Convergence and divergence in a long-term old-field succession: the importance of spatial scale and species abundance	ECOLOGY LETTERS	Shao-peng	xia	no	NA	NA		Marcel	Rejmanek	male	Georgia Institute of Technology	University of California Davis
1337	Overexpression of Mitochondria Mediator Gene TRIAP1 by miR-320b Loss Is Associated with Progression in Nasopharyngeal Carcinoma	PLOS GENETICS	Yingqin	aughey	no	NA	NA		Peter	Hammerman	male	Sun Yat Sen University	Dana Farber Cancer Institute
1338	Leaf margin analysis of Chinese woody plants and the constraints on its application to palaeoclimatic reconstruction	GLOBAL ECOLOGY AND BIOGEOGRAPHY	Yaoqi	dombroskie	no	NA	NA		Greg	Jordan	male	Peking University	University of Tasmania
1339	Necrotic Cells Actively Attract Phagocytes through the Collaborative Action of Two Distinct PS-Exposure Mechanisms	PLOS GENETICS	Zao	kraft	no	NA	NA		Danielle	Garsin	female	Baylor College of Medicine	University of Texas Health Science Center
1340	Metatranscriptomic Study of Common and Host-Specific Patterns of Gene Expression between Pines and Their Symbiotic Ectomycorrhizal Fungi in the Genus Suillus	PLOS GENETICS	Hui-Ling	larson	no	male	NA	babynames.com	Francis	Martin	either	Duke University	INRA Nancy
1341	Solidago gigantea plants from nonnative ranges compensate more in response to damage than plants from the native range	ECOLOGY	Huixuan	pesendorfer	no	NA	NA		Steven	Pennings	male	Sun Yat Sen University	University of Georgia Marine Institute
1342	Zasp52, a Core Z-disc Protein in Drosophila Indirect Flight Muscles, Interacts with alpha-Actinin via an Extended PDZ Domain	PLOS GENETICS	Kuo	sletvold	no	NA	NA		Julie	Kadrmas	either	McGill University	University of Utah
1343	The Eukaryotic-Like Ser/Thr Kinase PrkC Regulates the Essential WalRK Two-Component System in Bacillus subtilis	PLOS GENETICS	Elizabeth	wadgymar	no	female	female			NA	NA	Columbia University
1344	Modelling of hardwood forest in Quebec under dynamic disturbance regimes: a time-inhomogeneous Markov chain approach	JOURNAL OF ECOLOGY	Jean	becker	no	either	either		Caroline	Brophy	female	Washington State University	Maynooth University
1345	Cool tadpoles from Arctic environments waste fewer nutrients - high gross growth efficiencies lead to low consumer-mediated nutrient recycling in the North	JOURNAL OF ANIMAL ECOLOGY	Antonia	fleming-davies	no	female	female		Peter	Hamback	male	Umea University	University of Stockholm
1346	Nutritional ecology beyond the individual: a conceptual framework for integrating nutrition and social interactions	ECOLOGY LETTERS	Mathieu	reisinger	no	male	NA	sheknowns.com	Micky	Eubanks	either	University of Sydney	Texas A&M University
1347	Assessing the latitudinal gradient in herbivory	GLOBAL ECOLOGY AND BIOGEOGRAPHY	Jun	candolin	no	male	NA	babynames.com	Greg	Jordan	male	University of California Berkeley	University of Tasmania
1348	Arbuscular mycorrhizal fungal effects on plant competition and community structure	JOURNAL OF ECOLOGY	Guigang	geheber	no	NA	NA		Ryan	Phillips	male	Chinese Academy of Sciences	Kings Park and Botanic Gardens
1349	Epigenetic Aging Signatures Are Coherently Modified in Cancer	PLOS GENETICS	Qiong	henriksson	no	NA	NA		John	Greally	male		Albert Einstein College of Medicine
1350	Parallel evolution in an invasive plant: effect of herbivores on competitive ability and regrowth of Jacobaea vulgaris	ECOLOGY LETTERS	Tiantian	ford	no	NA	NA		Vojtech	Novotny	male	Leiden University	University of South Bohemia
1351	MiR-155 Enhances Insulin Sensitivity by Coordinated Regulation of Multiple Genes in Mice	PLOS GENETICS	Xiaolin	grau-bove	no	NA	NA		Allison	Xu	female	Southern Medical University	University of San Francisco
1352	The Evolution and Functional Impact of Human Deletion Variants Shared with Archaic Hominin Genomes	MOLECULAR BIOLOGY AND EVOLUTION	Yen-Lung	kaehler	no	NA	NA		Joshua	Akey	male	SUNY Buffalo	University of Washington
1353	Vegetation patterns in small boreal streams relate to ice and winter floods	JOURNAL OF ECOLOGY	Lovisa	klopfstein	no	female	NA	babynames.com	Glenn	Matlack	either	Umea University	Ohio University
1354	Bayesian cross-validation for model evaluation and selection, with application to the North American Breeding Bird Survey	ECOLOGY	William	marron	no	male	male		Evan	Cooch	male	USGS Patuxent Wildlife Research Center	Cornell University
1355	Detecting the Anomaly Zone in Species Trees and Evidence for a Misleading Signal in Higher-Level Skink Phylogeny (Squamata: Scincidae).	SYSTEMATIC BIOLOGY	Charles	monttinen	no	male	male		Erika	Edwards	female	University of Washington	Brown University
1356	Ecological interactions on macroevolutionary time scales: clams and brachiopods are more than ships that pass in the night	ECOLOGY LETTERS	Lee	to	no	either	either		Stephen	Jackson	male	University of Oslo	University of Wyoming
1357	Global biogeochemical impacts of phytoplankton: a trait-based perspective	JOURNAL OF ECOLOGY	Elena	ullah	no	female	female		Amy	Austin	female	Michigan State University	University of Buenos Aires
1358	Reorganization of taxonomic, functional, and phylogenetic ant biodiversity after conversion to rubber plantation	ECOLOGICAL MONOGRAPHS	Cong	fei	no	either	NA	babynames.com	Ivette	Perfecto	female	Okinawa Institute of Science & Technology	University of Michigan
1359	Canine Spontaneous Head and Neck Squamous Cell Carcinomas Represent Their Human Counterparts at the Molecular Level	PLOS GENETICS	Deli	kong	no	female	NA	babycenter.com	Peter	Hammerman	male	University of Georgia	Dana Farber Cancer Institute
1360	Local Transcriptional Control of YUCCA Regulates Auxin Promoted Root-Growth Inhibition in Response to Aluminium Stress in Arabidopsis	PLOS GENETICS	Guangchao	roland	no	male	NA	babynames.com	Hao	Yu	male	Shandong University	National University of Singapore
1361	Termites amplify the effects of wood traits on decomposition rates among multiple bamboo and dicot woody species	JOURNAL OF ECOLOGY	Guofang	amundrud	no	NA	NA		Amy	Austin	female	Hangzhou Normal University	University of Buenos Aires
1362	Functional Conservation of Both CDS- and 3'-UTR-Located MicroRNA Binding Sites between Species	MOLECULAR BIOLOGY AND EVOLUTION	Guojing	pires	no	NA	NA		Bing	Su	male	Chinese Academy of Sciences	Kunming Institute of Zoology
1363	Functional Conservation of Both CDS- and 3 '-UTR-Located MicroRNA Binding Sites between Species (vol 32 pg 623, 2015)	MOLECULAR BIOLOGY AND EVOLUTION	NA	romero	no	NA	NA			NA	NA
1364	Divergence in Enzymatic Activities in the Soybean GST Supergene Family Provides New Insight into the Evolutionary Dynamics of Whole-Genome Duplicates	MOLECULAR BIOLOGY AND EVOLUTION	Hai-Jing	faurby	no	NA	NA		Michael	Purugganan	male	Chinese Academy of Sciences	New York University
1365	Nitrogen addition affects chemical compositions of plant tissues, litter and soil organic matter	ECOLOGY	Jun	weir	no	male	NA	babynames.com	Joseph	Yavitt	male	Chinese Academy of Sciences	Cornell University
1366	A discrete-beta model for testing gene flow after speciation	METHODS IN ECOLOGY AND EVOLUTION	Junfeng	johnson	yes	NA	NA		Louise	Johnson	female	Chinese Academy of Sciences	University of Reading
1367	Coalescent Methods Are Robust to the Simultaneous Effects of Long Branches and Incomplete Lineage Sorting	MOLECULAR BIOLOGY AND EVOLUTION	Liang	tucker	no	male	NA	babynames.com	Hideki	Innan	male	University of Georgia	School of Advanced Sciences
1368	Distance-dependent effects of pathogenic fungi on seedlings of a legume tree: impaired nodule formation and identification of antagonistic rhizosphere bacteria	JOURNAL OF ECOLOGY	Lan	cressler	no	female	NA	babynames.com	Marcel	VanDerHeijden	male	Sun Yat Sen University	Agroscope Reckenholz-Tanikon Research Station
1369	Receptor-Like Kinase RUPO Interacts with Potassium Transporters to Regulate Pollen Tube Growth and Integrity in Rice	PLOS GENETICS	Lingtong	drury	no	NA	NA		Hao	Yu	male	Chinese Academy of Sciences	National University of Singapore
1370	Changes in plant, soil, and microbes in a typical steppe from simulated grazing: explaining potential change in soil C	ECOLOGICAL MONOGRAPHS	N.	esquerre	no	NA	NA		Aimee	Classen	female	University of Agriculture	University of Tennessee
1371	Geographical variation in vegetative growth and sexual reproduction of the invasive Spartina alterniflora in China	JOURNAL OF ECOLOGY	Wenwen	goolsby	no	NA	NA		Richard	Mack	male	Xiamen University	Washington State University
1372	Warming and fertilization alter the dilution effect of host diversity on disease severity	ECOLOGY	Xiang	goolsby	no	female	NA	babynames.com	Jacob	Weiner	male	Fudan University	Royal Veterinary and Agricultural University
1373	Linking individual-level functional traits to tree growth in a subtropical forest	ECOLOGY	Xiaojuan	hubert	no	NA	NA		Maria	Uriarte	female	Chinese Academy of Sciences	Columbia University
1374	Amplification of TLO Mediator Subunit Genes Facilitate Filamentous Growth in Candida Spp.	PLOS GENETICS	Zhongle	kaliontzopoulou	no	NA	NA		Geraldine	Butler	female	Geisel School of Medicine Dartmouth	University College Dublin
1375	Late Pleistocene Australian Marsupial DNA Clarifies the Affinities of Extinct Megafaunal Kangaroos and Wallabies	MOLECULAR BIOLOGY AND EVOLUTION	Bastien	kostikova	no	male	NA	babynames.com	Michael	Rosenberg	male	University of Adelaide	Arizona State University
1376	A dynamic energy budget for the whole life-cycle of holometabolous insects	ECOLOGICAL MONOGRAPHS	Ana	rohlfs	no	female	female		Jay	Rosenheim	male	University of Tours	University of California Davis
1377	How a multidisciplinary approach involving ethnoecology, biology and fisheries can help explain the spatio-temporal changes in marine fish abundance resulting from climate change	GLOBAL ECOLOGY AND BIOGEOGRAPHY	Josep	valente	no	male	NA	babynames.com	Carlos	Duarte	male	University of Girona	King Abdullah University
1378	Regional diversity reverses the negative impacts of an alien predator on local species-poor communities	ECOLOGY	Charlie	cayuela	no	male	male		Evan	Preisser	male	University of Alberta	University of Rhode Island
1379	Evolutionary Paths That Expand Plasmid Host-Range: Implications for Spread of Antibiotic Resistance	MOLECULAR BIOLOGY AND EVOLUTION	Wesley	roca	no	male	male		Eduardo	Rocha	male	University of Idaho	Institut Pasteur
1380	The importance of biodiversity and dominance for multiple ecosystem functions in a human-modified tropical landscape	ECOLOGY	Madelon	barrett	no	female	female		Nicholas	Gotelli	male	Wageningen University	University of Vermont
1381	Structural complexity and component type increase intertidal biodiversity independently of area	ECOLOGY	Lynette	beiler	no	female	female		Jonathan	Grabowski	male	National University of Singapore	Northeastern University
1382	Enhanced facilitation at the extreme end of the aridity gradient in the Atacama Desert: a community-level approach	ECOLOGY	Ramiro	bennett	no	male	NA	babynames.com	Nicholas	Gotelli	male	University La Serena	University of Vermont
1383	Chewing sandpaper: grit, plant apparency, and plant defense in sand-entrapping plants	ECOLOGY	Eric	bunn	no	male	male		James	Cronin	male	University of California Davis	Louisiana State University
1384	The siren song of a sticky plant: Columbines provision mutualist arthropods by attracting and killing passerby insects	ECOLOGY	E.	chapman	no	NA	NA		Brian	Inouye	male	University of California Davis	Florida State University
1385	Recasting the dynamic equilibrium model through a functional lens: the interplay of trait-based community assembly and climate	JOURNAL OF ECOLOGY	Jessy	chung	yes	female	female		Frida	Piper	female	Universite Paul Valery	Austral University of Chile
1386	Double decomposition: decomposing the variance in subcomponents of male extra-pair reproductive success	JOURNAL OF ANIMAL ECOLOGY	Sylvain	cortois	no	male	NA	babynames.com	Ben	Sheldon	male	University of Aberdeen	University of Oxford
1387	The ecological and evolutionary stability of interspecific territoriality	ECOLOGY LETTERS	Neil	cronin	no	male	male		Ryan	Norris	male	University of California Los Angeles	University of Guelph
1388	Alien plants invade more phylogenetically clustered community types and cause even stronger clustering	GLOBAL ECOLOGY AND BIOGEOGRAPHY	Zdenka	dantas	no	NA	NA		Arndt	Hampe	male	Masaryk University	INRA French National Institute for Agricultural Research
1389	DNA Damage Regulates Translation through beta-TRCP Targeting of CReP	PLOS GENETICS	Theresa	garzon-lopez	no	female	female		Gregory	Copenhaver	male	University of California San Francisco	University of North Carolina Chapel Hill
1390	Climate warming increases biological control agent impact on a non-target species	ECOLOGY LETTERS	Xinmin	gomez-rodriguez	no	NA	NA		Micky	Eubanks	either	Chinese Academy of Sciences	Texas A&M University
1391	A generalised random encounter model for estimating animal density with remote sensor data	METHODS IN ECOLOGY AND EVOLUTION	Tim	lamanna	no	either	either		Nick	Isaac	male	University College London	Centre for Ecology and Hydrology
1392	Network analysis of host-virus communities in bats and rodents reveals determinants of cross-species transmission	ECOLOGY LETTERS	Angela	lebrija-trejos	no	female	female		Jose Maria	Gomez	NA	Colorado State University	Universidad De Granada
1393	Photosynthetic innovation broadens the niche within a single species	ECOLOGY LETTERS	Marjorie	li	no	female	female		John	Pannell	male	University of Sheffield	University of Lausanne
1394	Effects of experimentally simulated pollinator decline on recruitment in two European herbs	JOURNAL OF ECOLOGY	Rebekka	li	no	female	NA	babynames.com	Nicole	Rafferty	female	Norwegian University of Life Sciences	University of Arizona
1395	Experimental simulation of pollinator decline causes community-wide reductions in seedling diversity and abundance	ECOLOGY	Rebekka	liu	no	female	NA	babynames.com	Randall	Mitchell	male	Norwegian University of Life Sciences	University of Akron
1396	Intraspecific diversity buffers the inhibitory effects of soil biota	ECOLOGY	Wenbo	maire	no	NA	NA		Joseph	Yavitt	male	Northeast Normal University	Cornell University
1397	Climate change-associated tree mortality increases without decreasing water availability	ECOLOGY LETTERS	Yong	soliveres	no	NA	NA		Brian	Enquist	male	Lakehead University	University of Arizona
1398	Green light: gross primary production influences seasonal stream Nexport by controlling fine-scale N dynamics	ECOLOGY	Anna	tao	no	female	female		Stuart	Findlay	male	University of Barcelona	Cary Insitute of Ecosystem Studies
1399	Modelling range dynamics under global change: which framework and why?	METHODS IN ECOLOGY AND EVOLUTION	Miguel	almberg	yes	male	male		Justin	Travis	either	University of Adelaide	University of Aberdeen
1400	A conifer-angiosperm divergence in the growth vs. shade tolerance trade-off underlies the dynamics of a New Zealand warm-temperate rain forest	JOURNAL OF ECOLOGY	Christopher	betini	no	male	male		Frank	Gilliam	either	University of Waikato	Marshall University
1401	The Pseudoautosomal Regions of the U/V Sex Chromosomes of the Brown Alga Ectocarpus Exhibit Unusual Features	MOLECULAR BIOLOGY AND EVOLUTION	Remy	ford	no	female	female		Stephen	Wright	male	Universite Paris 06	University of Toronto
1402	A high-resolution panorama camera system for monitoring colony-wide seabird nesting behaviour	METHODS IN ECOLOGY AND EVOLUTION	Tim	manlove	no	either	either		Holger	Schielzeth	male		Friedrich Schiller University of Jena
1403	Effects of species diversity on fine root productivity in diverse ecosystems: a global meta-analysis	GLOBAL ECOLOGY AND BIOGEOGRAPHY	Zilong	rauset	no	NA	NA		Peter	VanBodegom	male	Lakehead University	Leiden University
1404	Microclimates buffer the responses of plant communities to climate change	GLOBAL ECOLOGY AND BIOGEOGRAPHY	Ilya	richard	no	NA	NA		Arndt	Hampe	male	University of Exeter	INRA French National Institute for Agricultural Research
1405	No apparent benefits of allonursing for recipient offspring and mothers in the cooperatively breeding meerkat	JOURNAL OF ANIMAL ECOLOGY	Kirsty	taylor	no	female	NA	babynames.com	Simon	Griffith	male	University of Cambridge	Macquarie University
1406	Synonymous Genetic Variation in Natural Isolates of Escherichia coli Does Not Predict Where Synonymous Substitutions Occur in a Long-Term Experiment	MOLECULAR BIOLOGY AND EVOLUTION	Rohan	teitelbaum	no	male	NA	babynames.com	Jianzhi	Zhang	NA	Michigan State University	University of Michigan
1407	The Unsolved Challenge to Phylogenetic Correlation Tests for Categorical Characters	SYSTEMATIC BIOLOGY	Wayne	adams	no	male	male		Mark	Holder	male	University of British Columbia	University of Kansas
1408	Different foraging preferences of hummingbirds on artificial and natural flowers reveal mechanisms structuring plant-pollinator interactions	JOURNAL OF ANIMAL ECOLOGY	Maria	ahrens	no	female	female		Thomas	Ings	male	Biodiversity and Climate Research Center	Anglia Ruskin University
1409	Divergent effects of forest edges on host distribution and seed disperser activity influence mistletoe distribution and recruitment	JOURNAL OF ECOLOGY	Ainhoa	albrecht	no	female	NA	babynamewizard.com	Matthew	Heard	male	ETH Zurich	Centre for Ecology and Hydrology
1410	Orphan Genes Find a Home: Interspecific Competition and Gene Network Evolution	PLOS GENETICS	Karley	armitage	no	female	NA	babynames.com	Stuart	Kim	male	Ohio State University	Stanford University Medical Center
1411	How accessible are coral reefs to people? A global assessment based on travel time	ECOLOGY LETTERS	Eva	armstrong	no	female	female		Marcel	Holyoak	male	Universite de Montpellier	University of California Davis
1412	How many dimensions are needed to accurately assess functional diversity? A pragmatic approach for assessing the quality of functional spaces	GLOBAL ECOLOGY AND BIOGEOGRAPHY	Eva	baele	no	female	female		Jose	Diniz-Filho	male	Universite de Montpellier	Universidade Federal de Goias
1413	Global effects of soil and climate on leaf photosynthetic traits and rates	GLOBAL ECOLOGY AND BIOGEOGRAPHY	Vincent	basille	no	male	male		Greg	Jordan	male	Macquarie University	University of Tasmania
1414	Estimating species diversity and distribution in the era of Big Data: to what extent can we trust public databases?	GLOBAL ECOLOGY AND BIOGEOGRAPHY	Carla	beaulieu	no	female	female		John-Arvid	Grytnes	male	University of Copenhagen	University of Bergen
1415	SimPhy: Phylogenomic Simulation of Gene, Locus, and Species Trees	SYSTEMATIC BIOLOGY	Diego	benkwitt	no	male	male		Laura	Kubatko	female	University of Vigo	Ohio State University
1416	Phylogenies support out-of-equilibrium models of biodiversity	ECOLOGY LETTERS	Marc	bershtein	no	male	male		Arne	Mooers	male	Ecole Normale Superieur	Simon Fraser University
1417	Resilience of palm populations to disturbance is determined by interactive effects of fire, herbivory and harvest	JOURNAL OF ECOLOGY	Lisa	bertrand	no	female	female		Hans	deKroon	male	University of Hawaii Manoa	Radboud University
1418	Disease introduction is associated with a phase transition in bighorn sheep demographics	ECOLOGY	Kezia	brodie	no	female	NA	babynames.com	Marco	Festa-Bianchet	male	Penn State	University of Sherbrooke
1419	Selection on Network Dynamics Drives Differential Rates of Protein Domain Evolution	PLOS GENETICS	Brian	carrara	no	male	male		Jianzhi	Zhang	NA	University of Arizona	University of Michigan
1420	Comparison of Target-Capture and Restriction-Site Associated DNA Sequencing for Phylogenomics: A Test in Cardinalid Tanagers (Aves, Genus: Piranga)	SYSTEMATIC BIOLOGY	Joseph	church	no	male	male		John	McCormack	male	University of Kansas	Occidental College
1421	A Gene Encoding a DUF247 Domain Protein Cosegregates with the S Self-Incompatibility Locus in Perennial Ryegrass	MOLECULAR BIOLOGY AND EVOLUTION	Chloe	deacy	no	female	female		Stephen	Wright	male	ETH Zurich	University of Toronto
1422	Impact of seagrass loss and subsequent revegetation on carbon sequestration and stocks	JOURNAL OF ECOLOGY	Nuria	dodsworth	no	female	NA	babynames.com	John	Lee	male	University of the Balearic Islands	University of Sheffield
1423	Decomposing phylodiversity	METHODS IN ECOLOGY AND EVOLUTION	Eric	fierst	no	male	male		Robert	Freckleton	male	AgroParisTech	University of Sheffield
1424	"Reverse Genomics" Predicts Function of Human Conserved Noncoding Elements	MOLECULAR BIOLOGY AND EVOLUTION	Amir	fitzpatrick	no	male	NA	babynames.com	Tal	Pupko	male	Stanford University	Tel Aviv University
1425	From Gene Trees to a Dated Allopolyploid Network: Insights from the Angiosperm Genus Viola (Violaceae)	SYSTEMATIC BIOLOGY	Thomas	francis	no	male	male		Mark	Fishbein	male	University of Oslo	Oklahoma State University
1426	Microbial ecosystems are dominated by specialist taxa	ECOLOGY LETTERS	Mahendra	fricke	no	male	NA	babynames.com	James	Grover	male	University of Basel	University of Texas Arlington
1427	Lokiarchaeota Marks the Transition between the Archaeal and Eukaryotic Selenocysteine Encoding Systems	MOLECULAR BIOLOGY AND EVOLUTION	Marco	herben	no	male	male		Michael	Purugganan	male	Harvard Medical School	New York University
1428	Indirect effects of sea otters on rockfish (Sebastes spp.) in giant kelp forests	ECOLOGY	Russell	kardol	no	male	male		Jay	Rooker	male	University of British Columbia	Texas A&M University
1429	Mineralization ratios of nitrogen and phosphorus from decomposing litter in temperate versus tropical forests	GLOBAL ECOLOGY AND BIOGEOGRAPHY	Alison	lehtonen	no	female	female		Josep	Penuelas	male	University of California Davis	CREAF Universitat Autonoma Barcelona
1430	Tree diversity, tree height and environmental harshness in eastern and western North America	ECOLOGY LETTERS	Christian	lewis	no	either	either		Richard	Bardgett	male	Nature Conservancys	University of Manchester
1431	Emergence of nutrient co-limitation through movement in stoichiometric meta-ecosystems	ECOLOGY LETTERS	Justin	maddison	no	either	either		Robert	Sterner	male	McGill University	University of Minnesota Duluth
1432	Negative plant-soil feedbacks increase with plant abundance, and are unchanged by competition	ECOLOGY	John	marcussen	no	male	male		Matthias	Rillig	male	University of Montana	Freie University of Berlin
1433	On the dual nature of lichen-induced rock surface weathering in contrasting micro-environments	ECOLOGY	Joana	moll	no	female	female		Joseph	Yavitt	male	CIBIO	Cornell University
1434	The Evolution of Silicon Transport in Eukaryotes	MOLECULAR BIOLOGY AND EVOLUTION	Alan	pantel	no	male	male		Lars	Jermiin	male	University of Cambridge	CSIRO
1435	Spatial autocorrelation in fitness affects the estimation of natural selection in the wild	METHODS IN ECOLOGY AND EVOLUTION	Pascal	pereira	no	male	male		Jarrod	Hadfield	NA	Universite de Sherbrooke	University of Edinburgh
1436	In hot and cold water: differential life-history traits are key to success in contrasting thermal deep-sea environments	JOURNAL OF ANIMAL ECOLOGY	Leigh	salguero-gomez	no	either	either		Tom	Webb	male	University of Southampton	University of Sheffield
1437	Inflation of Molecular Clock Rates and Dates: Molecular Phylogenetics, Biogeography, and Diversification of a Global Cicada Radiation from Australasia (Hemiptera: Cicadidae: Cicadettini)	SYSTEMATIC BIOLOGY	David	schreiber	no	male	male		Karl	Kjer	male		Rutgers-State University of New Jersey
1438	Deconstructing environmental predictability: seasonality, environmental colour and the biogeography of marine life histories	ECOLOGY LETTERS	Dustin	shefferson	no	male	male		James	Byers	male	Monash University	University of Georgia
1439	Evolutionary Advantage Conferred by an Eukaryote-to-Eukaryote Gene Transfer Event in Wine Yeasts	MOLECULAR BIOLOGY AND EVOLUTION	Souhir	tan	no	NA	NA		Csaba	Pal	male		Institute of biochemistry
1440	A comparison of reproductive strategies between island and mainland Caribbean Gesneriaceae	JOURNAL OF ECOLOGY	Silvana	whelan	no	female	female		Ryan	Phillips	male	Universidad Nacional Autonoma de Mexico	Kings Park and Botanic Gardens
1441	Coelimination and Survival in Gene Network Evolution: Dismantling the RA-Signaling in a Chordate	MOLECULAR BIOLOGY AND EVOLUTION	Josep	whidden	no	male	NA	babynames.com	Yoko	Satta	female	University of Barcelona	Graduate University of Advanced Studies
1442	Sport science for salmon and other species: ecological consequences of metabolic power constraints	ECOLOGY LETTERS	B.	yeager	no	NA	NA		Mikko	Heino	male	University of California Santa Barbara	University of Bergen
1443	A quantitative framework for investigating risk of deadly collisions between marine wildlife and boats	METHODS IN ECOLOGY AND EVOLUTION	Julien	ameztegui	no	either	NA	babynames.com	Jason	Matthiopoulos	male	Fish and Wildlife Research Institute	University of Glasgow
1444	Historically browsed jewelweed populations exhibit greater tolerance to deer herbivory than historically protected populations	JOURNAL OF ECOLOGY	Laura	anderson	no	female	female		Martin	Heil	male	Cornell University	CINVESTAV-Irapuato
1445	Geometric Morphometrics on Gene Expression Patterns Within Phenotypes: A Case Example on Limb Development	SYSTEMATIC BIOLOGY	Neus	bachelot	no	NA	NA		Norman	MacLeod	male	Barcelona Institute of Science and Technology	Natural history museum
1446	Lianas suppress seedling growth and survival of 14 tree species in a Panamanian tropical forest	ECOLOGY	Laura	burress	no	female	female		Maria	Uriarte	female	Marquette University	Columbia University
1447	Dynamics of non-structural carbohydrates in terrestrial plants: a global synthesis	ECOLOGICAL MONOGRAPHS	Jordi	corenblit	no	male	NA	behindthename.com	Todd	Dawson	male	Autonomous University of Barcelona	University of California Berkeley
1448	A Bayesian Supertree Model for Genome-Wide Species Tree Reconstruction	SYSTEMATIC BIOLOGY	Leonardo	de keersmaecker	no	male	male		Laura	Kubatko	female	University of Vigo	Ohio State University
1449	Laterally Transferred Gene Recruited as a Venom in Parasitoid Wasps	MOLECULAR BIOLOGY AND EVOLUTION	Ellen	doblas-miranda	yes	female	female		James	McInerney	male	University of Rochester	Maynooth University
1450	Phylogenetic structural equation modelling reveals no need for an 'origin' of the leaf economics spectrum	ECOLOGY LETTERS	Chase	duran	no	male	male		Tim	Coulson	either	University of Georgia	University of Oxford
1451	On the role of host phenotypic plasticity in host shifting by parasites	ECOLOGY LETTERS	Peri	eloranta	no	female	female		David	Westneat	male	University of Colorado	University of Kentucky
1452	Lichen traits responding to aridity	JOURNAL OF ECOLOGY	Paula	falcy	no	female	female		Susan	Schwinning	female	University of Lisbon	Texas State University
1453	Phylogenetics and the Human Microbiome	SYSTEMATIC BIOLOGY	Frederick	freitas	no	male	male		Olivier	Gascuel	male		Institut Pasteur
1454	Gene-Environment Interactions in Stress Response Contribute Additively to a Genotype-Environment Interaction	PLOS GENETICS	Takeshi	hanan	no	male	NA	babynames.com	Greg	Gibson	male	University of Southern California	Georgia Institute of Technology
1455	Actave.net - a web-based tool for the analysis of seabird activity patterns from saltwater immersion geolocators	METHODS IN ECOLOGY AND EVOLUTION	Thomas	jaroslawska	no	male	male		Greg	McInerny	male	University of Giessen	University of Warwick
1456	On the form of species-area relationships in habitat islands and true islands	GLOBAL ECOLOGY AND BIOGEOGRAPHY	Thomas	kelly	no	male	male		Ana	Santos	female	University of Oxford	University of Alcala
1457	Island species-area relationships and species accumulation curves are not equivalent: an analysis of habitat island datasets	GLOBAL ECOLOGY AND BIOGEOGRAPHY	Thomas	kozlov	no	male	male		Adriana	Ruggiero	female	University of Oxford	Universidad Nacional del Comahue
1458	Dynamics of an upland stream fish community over 40 years: trajectories and support for the loose equilibrium concept	ECOLOGY	William	martin	no	male	male		Joel	Trexler	male	University of Oklahoma	Florida Institute of Technology
1459	Pollen diversity captures landscape structure and diversity	JOURNAL OF ECOLOGY	Isabelle	menzies	no	female	female		Matt	McGlone	male	University of Gottingen	Landcare Research, Lincoln University
1460	Establishing the link between habitat selection and animal population dynamics	ECOLOGICAL MONOGRAPHS	Jason	molis	no	male	male		Bruce	Kendall	male	University of Glasgow	University of California Santa Barbara
1461	Model selection in historical biogeography reveals that founder-event speciation is a crucial process in island clades (vol 63, pg 951, 2014)	SYSTEMATIC BIOLOGY	N.	ratcliffe	no	NA	NA			Erratum	NA		NA
1462	Changes in host-parasitoid food web structure with elevation	JOURNAL OF ANIMAL ECOLOGY	Sarah	saini	no	female	female		Tom	Webb	male	Griffith University	University of Sheffield
1463	Introduction bias affects relationships between the characteristics of ornamental alien plants and their naturalization success	GLOBAL ECOLOGY AND BIOGEOGRAPHY	Noelie	sardans	no	female	NA	babynames.com	Karl	Evans	male	University of Konstanz	University of Sheffield
1464	R7 Photoreceptor Specification in the Developing Drosophila Eye: The Role of the Transcription Factor Deadpan	PLOS GENETICS	Yannis	serra-diaz	no	male	NA	babynames.com	Claude	Desplan	either	Columbia University	New York University
1465	Do abundance distributions and species aggregation correctly predict macroecological biodiversity patterns in tropical forests?	GLOBAL ECOLOGY AND BIOGEOGRAPHY	Felix	soudzilovskaia	no	male	male		Marie-Josee	Fortin	female	Helmholz Center for Environmental Research	University of Toronto
1466	A Bayesian approach for detecting the impact of mass-extinction events on molecular phylogenies when rates of lineage diversification may vary	METHODS IN ECOLOGY AND EVOLUTION	Michael	uesugi	no	male	male		Natalie	Cooper	female	University of California Davis	Natural History Museum
1467	How Well Can We Detect Lineage-Specific Diversification-Rate Shifts? A Simulation Study of Sequential AIC Methods	SYSTEMATIC BIOLOGY	Michael	van bussel	yes	male	male		Tanja	Stadler	female	University of California Davis	ETH Zurich
1468	The Orphan Gene dauerless Regulates Dauer Development and Intraspecific Competition in Nematodes by Copy Number Variation	PLOS GENETICS	Melanie	vasconcelos	no	female	female		Stuart	Kim	male	Max Planck Institute of Developmental Biology	Stanford University Medical Center
1469	Ectomycorrhizal impacts on plant nitrogen nutrition: emerging isotopic patterns, latitudinal variation and hidden mechanisms	ECOLOGY LETTERS	Jordan	vila	no	either	either		Hafiz	Maherali	male		University of Guelph
1470	Host dispersal as the driver of parasite genetic structure: a paradigm lost?	ECOLOGY LETTERS	Elise	villegas	no	female	female		Peter	Thrall	male	CNRS Station Ecology Experimental	CSIRO Plant Industry
1471	Improving phylogenetic regression under complex evolutionary models	ECOLOGY	Florent	xu	no	male	NA	babynames.com	Perry	deValpine	either	Universite Grenoble Alpes	University of California Berkeley
1472	The sign and magnitude of tree-grass interaction along a global environmental gradient	GLOBAL ECOLOGY AND BIOGEOGRAPHY	Noemi	yabsley	no	female	female		Thomas	Gillespie	male	University of Buenos Aires	Emory University
1473	The value of migration information for conservation prioritization of sea turtles in the Mediterranean	GLOBAL ECOLOGY AND BIOGEOGRAPHY	Tessa	zhang	no	female	female			NA	NA	University of Queensland
1474	Latitudinal gradients in ecosystem engineering by oysters vary across habitats	ECOLOGY	Dominic	zhang	no	male	male		Jonathan	Grabowski	male	Macquarie University	Northeastern University
1475	The Effect of Species Representation on the Detection of Positive Selection in Primate Gene Data Sets	MOLECULAR BIOLOGY AND EVOLUTION	Ross	zhang	no	male	male		Willie	Swanson	either	University of Texas	University of Washington
1476	Species turnover in vertebrate communities along elevational gradients is idiosyncratic and unrelated to species richness	GLOBAL ECOLOGY AND BIOGEOGRAPHY	Christy	zhu	no	either	either		Katrin	Bohning-Gaese	female	University of Colorado	Senckenberg Biodiversity and Climate Research Centre
1477	Productivity enhances benthic species richness along an oligotrophic Indian Ocean continental margin	GLOBAL ECOLOGY AND BIOGEOGRAPHY	Anna	crausbay	no	female	female		Carlos	Duarte	male	Museum Victoria	King Abdullah University
1478	Invasive plants have different effects on trophic structure ofgreen and brown food webs in terrestrial ecosystems: a meta-analysis	ECOLOGY LETTERS	Matthew	he	no	male	male		Jessica	Gurevitch	female	University of Illinois	Stony Brook University
1479	Multiple processes generate productivity-diversity relationships in experimental wood-fall communities	ECOLOGY	Craig	jeffers	no	male	male		John	Bruno	male	Duke University	University of North Carolina Chapel Hill
1480	Geographic extent and variation of a coral reef trophic cascade	ECOLOGY	T.	matthias	no	NA	NA		Steven	Morgan	male	Wildlife Conservation Society	Bodega Marine Laboratory
1481	Modelling animal movement using the Argos satellite telemetry location error ellipse	METHODS IN ECOLOGY AND EVOLUTION	Brett	mcintire	no	either	either		Olivier	Gimenez	male	National Marine Mammal Lab	CNRS
1482	Phylogeny of Zebrafish, a "Model Species," within Danio, a "Model Genus"	MOLECULAR BIOLOGY AND EVOLUTION	Braedan	zhang	no	male	NA	babynames.com	Meredith	Yeager	either	University of Oregon	National Cancer Institute
1483	Effectiveness of primate seed dispersers for an "oversized'' fruit, Garcinia benthamii	ECOLOGY	Kim	altermatt	no	either	either		Richard	Corlett	male	National Institute for Advanced Studies	Chinese Academy of Sciences
1484	Using sea water for cleaning oil from seabird feathers	METHODS IN ECOLOGY AND EVOLUTION	Helen	avila	no	female	female		Carolyn	Kurle	female	Massey University	University of California San Diego
1485	Germination patterns in three terrestrial orchids relate to abundance of mycorrhizal fungi	JOURNAL OF ECOLOGY	Melissa	barber	no	female	female		Hans	Jacquemyn	male		University of Leuven
1486	Demographic buffering and compensatory recruitment promotes the persistence of disease in a wildlife population	ECOLOGY LETTERS	Jenni	baselga	no	female	female		Peter	Thrall	male	University of Exeter	CSIRO Plant Industry
1487	Transients drive the demographic dynamics of plant populations in variable environments	JOURNAL OF ECOLOGY	Jenni	bast	no	female	female		Alden	Griffith	male	University of Exeter	Wellesley College
1488	Social integration confers thermal benefits in a gregarious primate	JOURNAL OF ANIMAL ECOLOGY	Richard	bromaghin	no	male	male		Murray	Humphries	male	University of Witwatersrand	McGill University
1489	In the company of greatness: announcing the best reviewers and best associate editors	GLOBAL ECOLOGY AND BIOGEOGRAPHY	Brian	carraro	no	male	male			NA	NA	University of Maine
1490	A new year with a new leadership team at GEB - or how to guarantee your paper gets into GEB	GLOBAL ECOLOGY AND BIOGEOGRAPHY	Brian	duwyn	no	male	male			NA	NA	University of Maine
1491	Exploring the spatially explicit predictions of the Maximum Entropy Theory of Ecology	GLOBAL ECOLOGY AND BIOGEOGRAPHY	D.	hardesty	no	NA	NA		Jose	Diniz-Filho	male	College of Charleston	Universidade Federal de Goias
1492	Temporal variability in aboveground plant biomass decreases as spatial variability increases	ECOLOGY	Devan	holeski	no	female	female		Peter	Adler	male	North Carolina State University	Utah State University
1493	Society for Molecular Biology and Evolution, Council and Business Meetings, 2015, Vienna Austria	MOLECULAR BIOLOGY AND EVOLUTION	James	hopkins	no	male	male			NA	NA	University of Manchester
1494	Society for Molecular Biology and Evolution, Council and Business Meetings, 2013, Chicago, IL (vol 31, pg 3376, 2014)	MOLECULAR BIOLOGY AND EVOLUTION	James	killedar	no	male	male			NA	NA
1495	Wind exposure and light exposure, more than elevation-related temperature, limit tree line seedling abundance on three continents	JOURNAL OF ECOLOGY	Eliot	kitayama	no	male	male		Matt	McGlone	male	Canadian Forest Service Victoria	Landcare Research, Lincoln University
1496	The Arctic oscillation, climatic variability, and biotic factors influenced seedling dynamics in a Caribbean moist forest	ECOLOGY	Kurt	korner	no	male	male		Joseph	Yavitt	male	University of the West Indies	Cornell University
1497	Conservation and Innovation of APOBEC3A Restriction Functions during Primate Evolution	MOLECULAR BIOLOGY AND EVOLUTION	Richard	kuersten	no	male	male		Sarah	Tishkoff	female	Fred Hutchinson Cancer Research Center	University of Pennsylvania
1498	Predicting when climate-driven phenotypic change affects population dynamics	ECOLOGY LETTERS	Nina	magrach	no	female	female		Wilfried	Thuiller	male	Australian National University	Laboratoire d'Ecologie Alpine
1499	Exotic invasive plants increase productivity, abundance of ammonia-oxidizing bacteria and nitrogen availability in intermountain grasslands	JOURNAL OF ECOLOGY	Morgan	natarajan	no	either	either		Rien	Aerts	male	University of Montana	Vrije Universiteit
1500	Density-dependent resource selection by a terrestrial herbivore in response to sea-to-land nutrient transfer by seals	ECOLOGY	Philip	o'connor	no	male	male		Elizabeth	Borer	female	University of Saskatchewan	University of Minnesota
1501	A sting in the spit: widespread cross-infection of multiple RNA viruses across wild and managed bees	JOURNAL OF ANIMAL ECOLOGY	Dino	perez-ramos	no	male	male		Sonia	Altizer	female	Queen's University Belfast	University of Georgia
1502	Inference of Gorilla Demographic and Selective History from Whole-Genome Sequence Data	MOLECULAR BIOLOGY AND EVOLUTION	Kimberly	sanz	no	female	female		Gregory	Wray	male	Stanford University	Duke University
1503	The adaptive capacity of lake food webs: from individuals to ecosystems	ECOLOGICAL MONOGRAPHS	Bailey	schweiger	no	male	male		Sharon	Lawler	female	University of Guelph	University of California Davis
1504	Detection vs. selection: integration of genetic, epigenetic and environmental cues in fluctuating environments	ECOLOGY LETTERS	John	seplyarskiy	no	male	male		Tim	Coulson	either	University of Bristol	University of Oxford
1505	BMD Loci Contribute to Ethnic and Developmental Differences in Skeletal Fragility across Populations: Assessment of Evolutionary Selection Pressures	MOLECULAR BIOLOGY AND EVOLUTION	Carolina	soto	no	female	female		Anna	DiRienzo	female	Erasmus University	University of Chicago
1506	The evolution of host specialisation in avian brood parasites	ECOLOGY LETTERS	Iliana	thorpe	no	female	NA	babynames.com	Ryan	Norris	male	Australian National University	University of Guelph
1507	Analysis of a Rapid Evolutionary Radiation Using Ultraconserved Elements: Evidence for a Bias in Some Multispecies Coalescent Methods	SYSTEMATIC BIOLOGY	Kelly	uesugi	no	either	either		Vincent	Savolainen	male	University of Florida	Imperial College London
1508	Quantitative Description of a Protein Fitness Landscape Based on Molecular Features	MOLECULAR BIOLOGY AND EVOLUTION	Maria-Rocio	hutchins	no	female	NA	first name alone	Jeffrey	Thorne	male	University Nacional Rosario	North Carolina State University
1509	Mapping "hydroscapes' along the iso- to anisohydric continuum of stomatal regulation of plant water status	ECOLOGY LETTERS	Frederick	maron	no	male	male		Josep	Penuelas	male	USFS Pacific Northwester Research Station	CREAF Universitat Autonoma Barcelona
1510	Euarchontan Opsin Variation Brings New Focus to Primate Origins	MOLECULAR BIOLOGY AND EVOLUTION	Amanda	merbt	no	female	female		Connie	Mulligan	either	Dartmouth College	University of Florida
1511	Interannual variation and long-term trends in proportions of resident individuals in partially migratory birds	JOURNAL OF ANIMAL ECOLOGY	Kalle	risch	no	male	male		Christiaan	Both	male	University of Helsinki	University of Groningen
1512	Marine protected areas increase resilience among coral reef communities	ECOLOGY LETTERS	Camille	sikes	no	female	female		David	Bellwood	male	Australian Institute of Marine Science	James Cook University
1513	Orthodenticle Is Required for the Expression of Principal Recognition Molecules That Control Axon Targeting in the Drosophila Retina	PLOS GENETICS	Chiara	avila-arcos	no	female	NA	babynames.com	Claude	Desplan	either	University College London	New York University
1514	Gene Tree Discordance Causes Apparent Substitution Rate Variation	SYSTEMATIC BIOLOGY	Fabio	aviner	no	male	male		Laura	Kubatko	female	Indiana University	Ohio State University
1515	Gene Tree Discordance Can Generate Patterns of Diminishing Convergence over Time	MOLECULAR BIOLOGY AND EVOLUTION	Fabio	bartel	no	male	male		Beth	Shapiro	female	Indiana University	University of California Santa Cruz
1516	Comparative Methylome Analyses Identify Epigenetic Regulatory Loci of Human Brain Evolution	MOLECULAR BIOLOGY AND EVOLUTION	Isabel	baudet	yes	female	female		Connie	Mulligan	either	Georgia Institute of Technology	University of Florida
1517	Limited Contribution of DNA Methylation Variation to Expression Regulation in Arabidopsis thaliana	PLOS GENETICS	Dazhe	behdenna	no	NA	NA		Brandon	Gaut	male	Austrian Academy of Sciences	University of California Irvine
1518	Are meta-ecosystems organized hierarchically? A model and test in rocky intertidal habitats	ECOLOGICAL MONOGRAPHS	Bruce	boyd	no	male	male		Aaron	Ellison	male	Oregon State University	Harvard Forest
1519	Shifts in the gut microbiome observed in wildlife faecal samples exposed to natural weather conditions: lessons from time-series analyses using next-generation sequencing for application in field studies	METHODS IN ECOLOGY AND EVOLUTION	Sebastian	chen	no	male	male		Michael	Bunce	male	Leibniz Institute of Zoology and Wildlife Research	Curtin University
1520	Inbreeding Affects Gene Expression Differently in Two Self-Incompatible Arabidopsis lyrata Populations with Similar Levels of Inbreeding Depression	MOLECULAR BIOLOGY AND EVOLUTION	Mandy	cuevas	no	female	female		Brandon	Gaut	male	Lund University	University of California Irvine
1521	Leaf colour polymorphisms: a balance between plant defence and photosynthesis	JOURNAL OF ECOLOGY	Ignatius	gweon	no	male	male		Martin	Heil	male	Victoria Univeristy Wellington	CINVESTAV-Irapuato
1522	Stream drying drives microbial ammonia oxidation and first-flush nitrate export	ECOLOGY	Stephanie	hollister	no	female	female		Matthias	Rillig	male	Eawag Swiss Federal Institute of Aquatic Sciences & Technology	Freie University of Berlin
1523	Measuring acoustic habitats	METHODS IN ECOLOGY AND EVOLUTION	Nathan	joly	no	male	male		David	Hodgson	male	Lowestoft Lab	University of Exeter
1524	To follow or not? How animals in fusion-fission societies handle conflicting information during group decision-making	ECOLOGY LETTERS	Jerod	kim	no	male	NA	babynames.com	Greg	Grether	male	Universite Laval	University of California Los Angeles
1525	Refining mimicry: phenotypic variation tracks the local optimum	JOURNAL OF ANIMAL ECOLOGY	Claire	lack	no	either	either		Elizabeth	Derryberry	female	Universite Paris 06	Tulane University
1526	Improving niche and range estimates with Maxent and point process models by integrating spatially explicit information	GLOBAL ECOLOGY AND BIOGEOGRAPHY	Cory	liu	no	either	either		Marie-Jose	Fortin	female	University of Connecticut	University of Toronto
1527	Integrating Fossils, Phylogenies, and Niche Models into Biogeography to Reveal Ancient Evolutionary History: The Case of Hypericum (Hypericaceae)	SYSTEMATIC BIOLOGY	Andrea	llamas	no	either	either		Austin	Mast	either		Florida State University
1528	Avoiding the crowds: the evolution of plastic responses to seasonal cues in a density-dependent world	JOURNAL OF ECOLOGY	C.	mariotti	no	female	female		Roberto	Salguero-Gomez	male	Princeton University	University of Sheffield
1529	Statistical modelling of annual variation for inference on stochastic population dynamics using Integral Projection Models	METHODS IN ECOLOGY AND EVOLUTION	C.	menke	no	female	female		Satu	Ramula	NA	Princeton University	University of Turku
1530	Opportunities and challenges of Integral Projection Models for modelling host-parasite dynamics	JOURNAL OF ANIMAL ECOLOGY	C.	moreno	no	female	female		Roberto	Salguero-Gomez	male	Princeton University	University of Sheffield
1531	Nutrient fluxes from insect herbivory increase during ecosystem retrogression in boreal forest	ECOLOGY	Daniel	o'brien	no	either	either		Joseph	Yavitt	male	Lund University	Cornell University
1532	Parental environmental effects due to contrasting watering adapt competitive ability, but not drought tolerance, in offspring of a semi-arid annual Brassicaceae	JOURNAL OF ECOLOGY	Johannes	palmquist	no	male	male		Stephen	Bonser	male	University of Tubingen	University of New South Wales
1533	Impacts of drought and nitrogen addition on Calluna heathlands differ with plant life-history stage	JOURNAL OF ECOLOGY	Maren	payen	no	female	female		Richard	Bardgett	male		University of Manchester
1534	Range geometry and socio-economics dominate species-level biases in occurrence information	GLOBAL ECOLOGY AND BIOGEOGRAPHY	Carsten	perez-escobar	no	male	male		Thomas	Gillespie	male	University of Gottingen	Emory University
1535	Multidimensional biases, gaps and uncertainties in global plant occurrence information	ECOLOGY LETTERS	Carsten	pesendorfer	no	male	male		Janneke Hille	Lambers	female	University of Gottingen	University of Washington
1536	Species undersampling in tropical bat surveys: effects on emerging biodiversity patterns	JOURNAL OF ANIMAL ECOLOGY	Christoph	phillips	no	male	male		Alice	Hughes	female	University of Lisbon	Chinese Academy of Sciences
1537	Decay rates of leaf litters from arbuscular mycorrhizal trees are more sensitive to soil effects than litters from ectomycorrhizal trees	JOURNAL OF ECOLOGY	Meghan	prudent	no	female	female		Amy	Austin	female	Indiana University	University of Buenos Aires
1538	Plant functional diversity increases grassland productivity-related water vapor fluxes: an Ecotron and modeling approach	ECOLOGY	Alexandru	robinson	no	male	NA	babynames.com	Bradley	Cardinale	male	CNRS Ecotron	University of Michigan
1539	Performance of species occurrence estimators when basic assumptions are not met: a test using field data where true occupancy status is known	METHODS IN ECOLOGY AND EVOLUTION	David	rodriguez-ramos	no	male	male		Olivier	Gimenez	male	Penn State	CNRS
1540	Landscape structure affects specialists but not generalists in naturally fragmented grasslands	ECOLOGY	Jesse	rushing	no	either	either		Gordon	Fox	male	University of Wisconsin Madison	University of South Florida
1541	A trait-based metric sheds new light on the nature of the body size-depth relationship in the deep sea	JOURNAL OF ANIMAL ECOLOGY	Beth	santos	no	female	female		Jean-Michel	Gaillard	male	University of Sheffield	CNRS
1542	Smoothed Bootstrap Aggregation for Assessing Selection Pressure at Amino Acid Sites	MOLECULAR BIOLOGY AND EVOLUTION	Joseph	schield	no	male	male		Jeffrey	Thorne	male	Dalhousie University	North Carolina State University
1543	A rapid and cost-effective quantitative microsatellite genotyping protocol to estimate intraspecific competition in protist microcosm experiments	METHODS IN ECOLOGY AND EVOLUTION	Ewan	scott	no	male	male		M	Gilbert	NA	University of York
1544	Evaluating Summary Methods for Multilocus Species Tree Estimation in the Presence of Incomplete Lineage Sorting	SYSTEMATIC BIOLOGY	Siavash	senner	no	NA	NA		David	Posada	male	University of Texas	University of Vigo
1545	Antibody-Specific Model of Amino Acid Substitution for Immunological Inferences from Alignments of Antibody Sequences	MOLECULAR BIOLOGY AND EVOLUTION	Alexander	siu-ting	no	male	male		Barbara	Holland	female	University of Munich	University of Tasmania
1546	Parasite infection alters nitrogen cycling at the ecosystem scale	JOURNAL OF ANIMAL ECOLOGY	John	tepley	no	male	male		Spencer	Behmer	male	Kings College	Texas A&M University
1547	Are molecular markers useful predictors of adaptive potential?	ECOLOGY LETTERS	Elizabeth	vazquez	no	female	female		David	Hosken	male	University of Glasgow	University of Exeter
1548	Environmental tolerance governs the presence of reef corals at latitudes beyond reef growth	GLOBAL ECOLOGY AND BIOGEOGRAPHY	Toni	wu	no	female	female		Fabien	Leprieur	male	Macquarie University	Universite de Montpellier
1549	Acquired phototrophy stabilises coexistence and shapes intrinsic dynamics of an intraguild predator and its prey	ECOLOGY LETTERS	Holly	yang	no	either	either		John	Drake	male	Woods Hole Oceanographic Institute	University of Georgia
1550	Testing Convergence Versus History: Convergence Dominates Phenotypic Evolution for over 150 Million Years in Frogs	SYSTEMATIC BIOLOGY	Daniel	young	no	either	either		Richard	Glor	male	Ecole Normale Superieur	University of Kansas
1551	Impacts of climate change and management responses in tropical forests depend on complex frugivore-mediated seed dispersal	GLOBAL ECOLOGY AND BIOGEOGRAPHY	Karel	boehm	no	either	either		Katrin	Bohning-Gaese	female		Senckenberg Biodiversity and Climate Research Centre
1552	Wave-induced changes in seaweed toughness entail plastic modifications in snail traits maintaining consumption efficacy	JOURNAL OF ECOLOGY	Markus	feldman	no	male	male		Martin	Heil	male	Alfred Wegener Institute	CINVESTAV-Irapuato
1553	Spatial patterns of African ungulate aggregation reveal complex but limited risk effects from reintroduced carnivores	ECOLOGY	Remington	kemp	no	male	male		Mark	Hebblewhite	male	Michigan State University	University of Montana
1554	Thermal sensitivity and the role of behavior in driving an intertidal predator-prey interaction	ECOLOGICAL MONOGRAPHS	Cristin	novosolov	no	female	female		Sergio	Navarrete	male	University of South Carolina	Pontificia Universidad Catolica de Chile
1555	Intercontinental divergence in the climate envelope of major plant biomes	GLOBAL ECOLOGY AND BIOGEOGRAPHY	Glenn	stein	no	either	either		John-Arvid	Grytnes	male		University of Bergen
1556	The biogeography of fertilization mode in the sea	GLOBAL ECOLOGY AND BIOGEOGRAPHY	Keyne	trakimas	no	NA	NA		Jonathan	Belmaker	male	Monash University	Tel Aviv University
1557	Multiple mating reveals complex patterns of assortative mating by personality and body size	JOURNAL OF ANIMAL ECOLOGY	Pierre-Olivier	sternberg	no	male	NA	first name alone	John	Quinn	male	University of California Davis	University College Cork
1558	Common Structural Core of Three-Dozen Residues Reveals Intersuperfamily Relationships	MOLECULAR BIOLOGY AND EVOLUTION	Heli	mcfarland	no	female	NA	wiki	Lars	Jermiin	male	University of Helsinki	CSIRO
1559	Abiotic mediation of a mutualism drives herbivore abundance	ECOLOGY LETTERS	Emily	allgeier	no	female	female		Amy	Angert	female	University of Colorado	University of British Columbia
1560	Optimizing ecological survey effort over space and time	METHODS IN ECOLOGY AND EVOLUTION	Alana	bennie	no	female	female		Nicolas	Lecomte	male		Universite de Moncton
1561	Interactions among roots, mycorrhizas and free-living microbial communities differentially impact soil carbon processes	JOURNAL OF ECOLOGY	Jessica	bruno	no	female	female		Amy	Zanne	female	University of Tennessee	George Washington University
1562	The predictability and magnitude of life-history divergence to ecological agents of selection: a meta-analysis in livebearing fishes	ECOLOGY LETTERS	Michael	clark	no	male	male		Tim	Coulson	either	Case Western Reserve University	University of Oxford
1563	XRN2 Links Transcription Termination to DNA Damage and Replication Stress	PLOS GENETICS	Julio	colwell	no	male	male		Andres	Aguilera	male	University of Oklahoma	Universidad de Sevilla
1564	Patterns and predictors of beta-diversity in the fragmented Brazilian Atlantic forest: a multiscale analysis of forest specialist and generalist birds	JOURNAL OF ANIMAL ECOLOGY	Jose	davies	no	male	male		Jason	Chapman	male	Universidade Estadual Santa Cruz	University of Exeter
1565	Nomenclature for the Nameless: A Proposal for an Integrative Molecular Taxonomy of Cryptic Diversity Exemplified by Planktonic Foraminifera	SYSTEMATIC BIOLOGY	Raphael	houadria	no	male	male		Adrian	Paterson	either	University of Bremen	Lincoln University New Zealand
1566	The role of competition - colonization tradeoffs and spatial heterogeneity in promoting trematode coexistence	ECOLOGY	Erin	jin	no	either	either		Tom	Miller	male	Stanford University	Rice University
1567	Controls over native perennial grass exclusion and persistence in California grasslands invaded by annuals	ECOLOGY	Erin	kozlov	no	either	either		Marm	Kilpatrick	NA	University of North Carolina Chapel Hill	University of California Santa Cruz
1568	Effects of climate on reproductive investment in a masting species: assessment of climatic predictors and underlying mechanisms	JOURNAL OF ECOLOGY	Xoaquin	o'loughlin	no	NA	NA		Akiko	Satake	female	Mision biologica de Galicia	Hokkaido University
1569	Evidence of evolutionary homogenization of bird communities in urban environments across Europe	GLOBAL ECOLOGY AND BIOGEOGRAPHY	Federico	onstein	no	male	male		Richard	Field	male	Czech University of Life Sciences	University of Nottingham
1570	Seed-bank structure and plant-recruitment conditions regulate the dynamics of a grassland-shrubland Chihuahuan ecotone	ECOLOGY	Mariano	parr	yes	male	NA	babynames.com	Pamela	Templer	female	University of Durham	Boston University
1571	Assessing the structure and temporal dynamics of seabird communities: the challenge of capturing marine ecosystem complexity	JOURNAL OF ANIMAL ECOLOGY	Rocio	ribeiro	no	female	NA	babynames.com	Michael	Wunder	male	British Antarctic Survey Cambridge	University of Colorado Denver
1572	Direct quantification of long-term rock nitrogen inputs to temperate forest ecosystems	ECOLOGY	Scott	sandel	no	male	male		Serita	Frey	female	University of California Davis	University of New Hampshire
1573	Low multifunctional redundancy of soil fungal diversity at multiple scales	ECOLOGY LETTERS	Akira	thompson	no	either	NA	babynames.com	Brenda	Casper	female	Yokohama National University	University of Pennsylvania
1574	RPANDA: an R package for macroevolutionary analyses on phylogenetic trees	METHODS IN ECOLOGY AND EVOLUTION	Helene	turley	no	female	female		Richard	Fitzjohn	male	Ecole Normale Superieur	Macquarie University
1575	Elephant damage, not fire or rainfall, explains mortality of overstorey trees in Serengeti	JOURNAL OF ECOLOGY	Thomas	vidal	no	male	male		Frank	Gilliam	either	University of Wyoming	Marshall University
1576	A statistical framework to explore ontogenetic growth variation among individuals and populations: a marine fish example	ECOLOGICAL MONOGRAPHS	John	weinstein	no	male	male		Thom	Hobbs	male		Colorado State University
1577	The CaM Kinase CMK-1 Mediates a Negative Feedback Mechanism Coupling the C. elegans Glutamate Receptor GLR-1 with Its Own Transcription	PLOS GENETICS	Benjamin	welsh	no	male	male		Miriam	Goodman	female	Tufts University	Stanford University School of Medicine
1578	Evidence of small-scale spatial structuring of phytoplankton alpha- and beta-diversity in the open ocean	JOURNAL OF ECOLOGY	Erik	wu	no	male	male		Will	Cornwell	male	University of Copenhagen	University of New South Wales
1579	Temporal variability of a single population can determine the vulnerability of communities to perturbations	JOURNAL OF ECOLOGY	Robert	ogilvie	no	male	male		Carol	Thornber	female	Queen's University Belfast	University of Rhode Island
1580	Intraguild predation leads to cascading effects on habitat choice, behaviour and reproductive performance	JOURNAL OF ANIMAL ECOLOGY	Anna-Katharina	sauve	no	female	NA	first name alone	John	Quinn	male	University of Bielefeld	University College Cork
1581	Impacts of warming and elevated CO2 on a semi-arid grassland are non-additive, shift with precipitation, and reverse over time	ECOLOGY LETTERS	K.	spiesman	no	NA	NA		Josep	Penuelas	male	ARS USDA Fort Collins	CREAF Universitat Autonoma Barcelona
1582	Distribution ranges and spring phenology explain late frost sensitivity in 170 woody plants from the Northern Hemisphere	GLOBAL ECOLOGY AND BIOGEOGRAPHY	Lena	fleming	yes	female	female		Thomas	Hickler	male	Ernst Moritz Arndt University	Goethe Universitat Frankfurt am Main
1583	OEZY: Optimising EnZYme selection for best performing terminal restriction fragment length polymorphism analysis using ARB	METHODS IN ECOLOGY AND EVOLUTION	Martin	lohbeck	no	male	male		Jana	Vamosi	female		University of Calgary
1584	The Delphi technique in ecology and biological conservation: applications and guidelines	METHODS IN ECOLOGY AND EVOLUTION	Nibedita	pablo lopez	no	NA	NA		Barbara	Anderson	female	University of Cambridge	Landcare Research, Lincoln University
1585	Alien and native plant establishment in grassland communities is more strongly affected by disturbance than above- and below-ground enemies	JOURNAL OF ECOLOGY	Gregor	sul	no	male	male		Amy	Austin	female	University of Konstanz	University of Buenos Aires
1586	Resilience metrics to inform ecosystem management under global change with application to coral reefs	METHODS IN ECOLOGY AND EVOLUTION	Peter	beninde	no	male	male		Darren	Kriticos	male	University of Queensland	CSIRO
1587	Selective Sweeps across Twenty Millions Years of Primate Evolution	MOLECULAR BIOLOGY AND EVOLUTION	Kasper	denes	no	male	NA	babynames.com	Anna	De Rienzo	female	Aarhus University	University of Chicago
1588	DLK-1, SEK-3 and PMK-3 Are Required for the Life Extension Induced by Mitochondrial Bioenergetic Disruption in C. elegans	PLOS GENETICS	Erin	deraison	no	either	either		Stuart	Kim	male	University of Texas Health Sciences Center	Stanford University School of Medicine
1589	VirtualCom: a simulation model for eco-evolutionary community assembly and invasion	METHODS IN ECOLOGY AND EVOLUTION	Tamara	frishkoff	no	female	female		Justin	Travis	either	Universite Grenoble Alpes	University of Aberdeen
1590	Long-term plant responses to climate are moderated by biophysical attributes in a North American desert	JOURNAL OF ECOLOGY	Seth	guerin	no	male	male		Melinda	Smith	female	USGS Southwest Biological Science Center	Colorado State University
1591	Hairless Streaks in Cattle Implicate TSR2 in Early Hair Follicle Formation	PLOS GENETICS	Leonardo	gutierrez	no	male	male		Ben	Hayes	male	University of Bern	Biosciences Research Division Department of Primary Industries
1592	Higher beta-diversity observed for herbs over woody plants is driven by stronger habitat filtering in a tropical understory	ECOLOGY	Stephen	ivits	yes	male	male		Richard	Corlett	male	Ohio State University	Chinese Academy of Sciences
1593	The effect of genetic structure on molecular dating and tests for temporal signal	METHODS IN ECOLOGY AND EVOLUTION	Gemma	lewis	no	female	NA	babynames.com	M	Gilbert	NA	University of Cambridge
1594	The Phylogeny of Rickettsia Using Different Evolutionary Signatures: How Tree-Like is Bacterial Evolution?	SYSTEMATIC BIOLOGY	Gemma	lucas	no	female	NA	babynames.com	Roberta	Mason-Gamer	female	University of Cambridge	University of Illinois at Chicago
1595	Gene-Wide Identification of Episodic Selection	MOLECULAR BIOLOGY AND EVOLUTION	Ben	oliveira	no	male	male		Tal	Pupko	male	University of California San Diego	Tel Aviv University
1596	Species sorting along a subsidy gradient alters bacterial community stability	ECOLOGY	Mario	sutherland	no	male	male				NA	Indiana University
1597	Mechanisms of resilience: empirically quantified positive feedbacks produce alternate stable states dynamics in a model of a tropical reef	JOURNAL OF ECOLOGY	Ranjan	andrade	no	NA	NA		Brian	Silliman	male	University of California Los Angeles	Duke University
1598	Disturbance alters beta-diversity but not the relative importance of community assembly mechanisms	JOURNAL OF ECOLOGY	Jonathan	doronina	no	male	male		Amy	Austin	female	Washington University	University of Buenos Aires
1599	Accounting for multiple climate components when estimating climate change exposure and velocity	METHODS IN ECOLOGY AND EVOLUTION	Christopher	gibb	no	male	male		Andrew	Tatem	male	Cornell University	University of Southampton
1600	Integrating population dynamics models and distance sampling data: a spatial hierarchical state-space approach	ECOLOGY	Khurram	holthaus	no	NA	NA		Bruce	Kendall	male	Acadia University	University of California Santa Barbara
1601	Comparative Genomics of Early-Diverging Mushroom-Forming Fungi Provides Insights into the Origins of Lignocellulose Decay Capabilities	MOLECULAR BIOLOGY AND EVOLUTION	Laszlo	lahteenmaki	no	NA	NA		Takashi	Gojobori	male	Institute of Biochemistry Synthetic and Systematic Biology Hungary	National Institute of Genetics
1602	Dnmt3a Regulates Proliferation of Muscle Satellite Cells via p57Kip2	PLOS GENETICS	Masashi	moore	no	male	NA	babynames.com	Shahragim	Tajbakhsh	NA	Tokyo Medical and Dental University	Pasteur Institute
1603	Meta-analysis of variation: ecological and evolutionary applications and beyond	METHODS IN ECOLOGY AND EVOLUTION	Shinichi	rutz	no	NA	NA		Robert	O'Hara	male	University of Otago	Biodiversitat und Klima
1604	Estimating the Ages of Selection Signals from Different Epochs in Human History	MOLECULAR BIOLOGY AND EVOLUTION	Shigeki	ferguson	no	NA	NA		Sudhir	Kumar	male	University of Chicago	Temple University
1605	Ocean sunfish rewarm at the surface after deep excursions to forage for siphonophores	JOURNAL OF ANIMAL ECOLOGY	Itsumi	gopalaswamy	no	NA	NA		Graeme	Hays	male	University of Tokyo	Deakin University
1606	Exploited and excreting: parasite type affects host nutrient recycling	ECOLOGY	Charlotte	knape	no	female	female		Ellen	vanDonk	female	Trent University	Netherlands Institute of Ecology
1607	Widespread Impact of Chromosomal Inversions on Gene Expression Uncovers Robustness via Phenotypic Buffering	MOLECULAR BIOLOGY AND EVOLUTION	Samina	knape	no	NA	NA		Csaba	Pal	male	University of Manchester	Institute of biochemistry
1608	Intraspecific Polymorphism, Interspecific Divergence, and the Origins of Function-Altering Mutations in Deer Mouse Hemoglobin	MOLECULAR BIOLOGY AND EVOLUTION	Chandrasekhar	ruiz-gutierrez	no	male	NA	moonastro.com	Matthew	Hahn	male	University of Nebraska	Indiana University
1609	Resolving Evolutionary Relationships in Closely Related Species with Whole-Genome Sequencing Data	SYSTEMATIC BIOLOGY	Alexander	solymos	no	male	male		Robb	Brumfield	male	Uppsala University	Louisiana State University
1610	Linking functional diversity to resource availability and disturbance: a mechanistic approach for water-limited plant communities	JOURNAL OF ECOLOGY	Jonathan	ruiz-gonzalez	no	male	male		Roberto	Salguero-Gomez	male	Ben Gurion University of the Negev	University of Sheffield
1611	Identification of Lineage-Specific Cis-Regulatory Modules Associated with Variation in Transcription Factor Binding and Chromatin Activity Using Ornstein-Uhlenbeck Models	MOLECULAR BIOLOGY AND EVOLUTION	Marina	pinto	no	female	female		Patricia	Wittkopp	female	University of Leuven	University of Michigan
1612	Particle motion: the missing link in underwater acoustic ecology	METHODS IN ECOLOGY AND EVOLUTION	Sophie	bokma	no	female	female		Diana	Fisher	female	University of Bristol	University of Queensland
1613	Forest community response to invasive pathogens: the case of ash dieback in a British woodland	JOURNAL OF ECOLOGY	Jessica	catalano	no	female	female		Alden	Griffith	male	University of Oxford	Wellesley College
1614	Deflating Trees: Improving Bayesian Branch-Length Estimates using Informed Priors	SYSTEMATIC BIOLOGY	Bradley	clarke	no	male	male		Peter	Foster	male	Louisiana State University	University of Edinburgh
1615	Direct Estimate of the Spontaneous Mutation Rate Uncovers the Effects of Drift and Recombination in the Chlamydomonas reinhardtii Plastid Genome	MOLECULAR BIOLOGY AND EVOLUTION	Rob	pecnerova	no	male	male		Hideki	Innan	male	University of Edinburgh	School of Advanced Sciences
1616	BMP Inhibition in Seminomas Initiates Acquisition of Pluripotency via NODAL Signaling Resulting in Reprogramming to an Embryonal Carcinoma	PLOS GENETICS	Daniel	werneburg	no	either	either		Paula	Cohen	female	University Medical School Bonn	Cornell University
1617	Adult and offspring size in the ocean over 17 orders of magnitude follows two life history strategies	ECOLOGY	A.	wilberg	no	NA	NA		Steven	Morgan	male	Technological University of Denmark	Bodega Marine Laboratory
1618	Centromeres Off the Hook: Massive Changes in Centromere Size and Structure Following Duplication of CenH3 Gene in Fabeae Species	MOLECULAR BIOLOGY AND EVOLUTION	Pavel	cardini	no	male	male		Stephen	Wright	male	Academy of Sciences of the Czech Republic	University of Toronto
1619	Seed perishability determines the caching behaviour of a food-hoarding bird	JOURNAL OF ANIMAL ECOLOGY	Eike	martinez-abadias	no	male	NA	behindthename.com	Stan	Boutin	male	Biodiversity and Climate Research Center	University of Alberta
1620	Reef flattening effects on total richness and species responses in the Caribbean	JOURNAL OF ANIMAL ECOLOGY	Steven	beerenwinkel	no	male	male		Tom	Webb	male	Newcastle University	University of Sheffield
1621	The ecological effects of providing resource subsidies to predators	GLOBAL ECOLOGY AND BIOGEOGRAPHY	Thomas	canessa	no	male	male		Salit	Kark	NA	University of Sydney	University of Queensland
1622	A continental scale trophic cascade from wolves through coyotes to foxes	JOURNAL OF ANIMAL ECOLOGY	Thomas	fernandez-sanchez	no	male	male		Tim	Coulson	either	Oregon State University	University of Oxford
1623	Evolutionary responses of invasive grass species to variation in precipitation and soil nitrogen	JOURNAL OF ECOLOGY	Monica	grimm	no	female	female		Jennifer	Lau	female	Chapman University	Michigan State University
1624	Use of taxonomy to delineate spatial extent of atlas data for species distribution models	GLOBAL ECOLOGY AND BIOGEOGRAPHY	Aidin	laplanche	no	male	NA	wiki	Antoine	Guisan	male	Seckenberg Biodiversity and Climate Research Center	University of Lausanne
1625	Density fluctuations represent a key process maintaining personality variation in a wild passerine bird	ECOLOGY LETTERS	Marion	lewitus	no	either	either		Greg	Grether	male	Max Planck Institute of Ornithology	University of California Los Angeles
1626	Functional Crosstalk between the PP2A and SUMO Pathways Revealed by Analysis of STUbL Suppressor, razor 1-1	PLOS GENETICS	Minghua	matsen	no	NA	NA		Huilin	Zhou	NA	Scripps Research Institute	University of California San Diego
1627	Close agreement between pollen-based and forest inventory-based models of vegetation turnover	GLOBAL ECOLOGY AND BIOGEOGRAPHY	Diego	mcclintock	no	male	male		Arndt	Hampe	male	University of Maryland	INRA French National Institute for Agricultural Research
1628	Size, sex and individual-level behaviour drive intrapopulation variation in cross-ecosystem foraging of a top-predator	JOURNAL OF ANIMAL ECOLOGY	James	miller	no	male	male		Stuart	Bearhop	male	University of Florida	University of Exeter
1629	Coordinately Co-opted Multiple Transposable Elements Constitute an Enhancer for wnt5a Expression in the Mammalian Secondary Palate	PLOS GENETICS	Hidenori	sutherland	no	male	NA	wiki	Cedric	Feschotte	male	Tokyo Institute of Technology	University of Utah School of Medicine
1630	Global patterns and substrate-based mechanisms of the terrestrial nitrogen cycle	ECOLOGY LETTERS	Shuli	tan	no	NA	NA		Katharine	Suding	female	Chinese Academy of Sciences	University of Colorado
1631	Seed-dispersal networks on the Canaries and the Galapagos archipelagos: interaction modules as biogeographical entities	GLOBAL ECOLOGY AND BIOGEOGRAPHY	M.	thorson	no	NA	NA		Richard	Field	male		University of Nottingham
1632	Balls, cups, and quasi-potentials: quantifying stability in stochastic systems	ECOLOGY	Ben	plum	no	male	male		Bruce	Kendall	male	Case Western Reserve University	University of California Santa Barbara
1633	A new Magneto-Inductive tracking technique to uncover subterranean activity: what do animals do underground?	METHODS IN ECOLOGY AND EVOLUTION	Michael	branders	no	male	male		Kate	Jones	female	University of Oxford	University College London
1634	Bad neighbors: how spatially disjunct habitat degradation can cause system-wide population collapse	ECOLOGY	Erik	goodsman	no	male	male		Lewi	Stone	male	Florida Atlantic University	Tel Aviv University
1635	Host-Pathogen Coevolution and the Emergence of Broadly Neutralizing Antibodies in Chronic Infections	PLOS GENETICS	Armita	brunet	no	female	NA	babynames.com	Sarah	Cobey	female	Princeton University	University of Chicago
1636	Intein Clustering Suggests Functional Importance in Different Domains of Life	MOLECULAR BIOLOGY AND EVOLUTION	Olga	ivan	no	female	female		Aoife	McLysaght	female	SUNY Albany	Trinity College Dublin
1637	Power in numbers. Drivers of high population density in insular lizards	GLOBAL ECOLOGY AND BIOGEOGRAPHY	Maria	wiechens	no	female	female		Miguel	Olalla-Tarraga	male	Tel Aviv University	University of Alcala
1638	Effect of Insulin Resistance on Monounsaturated Fatty Acid Levels: A Multi-cohort Non-targeted Metabolomics and Mendelian Randomization Study	PLOS GENETICS	Christoph	emery	no	male	male		Robert	Sladek	male	Uppsala University	McGill University
1639	Infection risk decreases with increasing mismatch in host and pathogen environmental tolerances	ECOLOGY LETTERS	A.	redhai	no	either	either		Richard	Ostfeld	male	University of California Davis	Cary Institute of Ecosystem Studies
1640	Climate and edaphic controllers influence rhizosphere community assembly for a wild annual grass	ECOLOGY	Erin	adams	no	either	either		Serita	Frey	female	Lawrence Livermore National Laboratory	University of New Hampshire
1641	Predicting rates of interspecific interaction from phylogenetic trees	ECOLOGY LETTERS	Scott	arita	no	male	male		Jerome	Chave	male	University of Idaho	CNRS
1642	A Novel Locus Harbouring a Functional CD164 Nonsense Mutation Identified in a Large Danish Family with Nonsyndromic Hearing Impairment	PLOS GENETICS	Mette	duarte	no	female	NA	babynames.com	Marci	Lesperance	female	Aarhus University	University of Michigan
1643	Lateral Gene Transfer and Gene Duplication Played a Key Role in the Evolution of Mastigamoeba balamuthi Hydrogenosomes	MOLECULAR BIOLOGY AND EVOLUTION	Eva	freilich	no	female	female		John	Logsdon	male	Charles University	University of Iowa
1644	Nipped in the bud: mesograzer feeding preference contributes to kelp decline	ECOLOGY	John	granger	no	male	male		Michael	Graham	male	Dalhousie University	Moss Landing Marine Laboratories
1645	Measuring Stratigraphic Congruence Across Trees, Higher Taxa, and Time	SYSTEMATIC BIOLOGY	Anne	legendre	no	female	female		Peter	Foster	male	University of Bath	University of Edinburgh
1646	Strengthening confidence in climate change impact science	GLOBAL ECOLOGY AND BIOGEOGRAPHY	Mary	pool	no	female	female		Jose	Diniz-Filho	male	University of British Columbia	Universidade Federal de Goias
1647	Nutrient enrichment alters the consequences of species loss	JOURNAL OF ECOLOGY	Nessa	aberer	no	female	female		Brian	Silliman	male	Queen's University Belfast	Duke University
1648	Rare Variation Facilitates Inferences of Fine-Scale Population Structure in Humans	MOLECULAR BIOLOGY AND EVOLUTION	Timothy	albert	no	male	male		Matthew	Hahn	male	University of Maryland	Indiana University
1649	Disentangling trait-based mortality in species with decoupled size and age	JOURNAL OF ANIMAL ECOLOGY	Shay	augustyn	no	either	either		Anna	Kuparinen	female	University of Exeter	University of Helsinki
1650	Habitat augmentation drives secondary invasion: an experimental approach to determine the mechanism of invasion success	ECOLOGY	Luke	barbe	no	male	male		Nathan	Sanders	male	La Trobe University	University of Tennessee
1651	Nonlinear disruption of ecological interactions in response to nitrogen deposition	ECOLOGY	Raul	barnett	no	male	male		Sasha	Reed	either	University of Western Sydney	USGS Southwest Biological Research Center
1652	Invasive plant species are locally adapted just as frequently and at least as strongly as native plant species	JOURNAL OF ECOLOGY	Ayub	bartumeus	no	male	NA	babynamewizard.com	Richard	Mack	male	University of Konstanz	Washington State University
1653	Computational Performance and Statistical Accuracy of *BEAST and Comparisons with Other Methods	SYSTEMATIC BIOLOGY	Huw	benchimol	no	NA	NA		David	Posada	male	Australian National University	University of Vigo
1654	Site fidelity by bees drives pollination facilitation in sequentially blooming plant species	ECOLOGY	Jane	boch	no	female	female		Neal	Williams	male	University of Toronto	University of California Davis
1655	Quantifying ecological memory in plant and ecosystem processes	ECOLOGY LETTERS	Kiona	catford	no	female	NA	babynames.com	Elsa	Cleland	female	Arizona State University	University of California San Diego
1656	Zinc Transporter SLC39A7/ZIP7 Promotes Intestinal Epithelial Self-Renewal by Resolving ER Stress	PLOS GENETICS	Wakana	dantec	no	female	NA	babynames.com	Michal	Hershfinkel	either	RIKEN Center for Integrated Medicine and Science	Ben-Gurion University of the Negev
1657	Stochastic density effects on adult fish survival and implications for population fluctuations	ECOLOGY LETTERS	Daniel	day	no	either	either		Sergio	Navarrete	male	University of California Santa Barbara	Pontificia Universidad Catolica de Chile
1658	Loss and Gain of Human Acidic Mammalian Chitinase Activity by Nonsynonymous SNPs	MOLECULAR BIOLOGY AND EVOLUTION	Kazuaki	duffy	no	NA	NA		Yoko	Satta	female	Kogakuin University	Graduate University of Advanced Studies
1659	How detectable is predation in stage-structured populations? Insights from a simulation-testing analysis	JOURNAL OF ANIMAL ECOLOGY	Kiva	fitzpatrick	no	female	NA	babynames.com	Bill	Gurney	either	University of Washington	University of Strathclyde
1660	A Common Genetic Origin for Early Farmers from Mediterranean Cardial and Central European LBK Cultures	MOLECULAR BIOLOGY AND EVOLUTION	Inigo	flouri	yes	male	male		Sohini	Ramachandran	NA	University Pompeu Fabra	Brown University
1661	TriLoNet: Piecing Together Small Networks to Reconstruct Reticulate Evolutionary Histories	MOLECULAR BIOLOGY AND EVOLUTION	James	guittar	no	male	male		Naruya	Saitou	NA	University of East Anglia	National Institute of Genetics
1662	Quantifying the conservation value of seascape connectivity: a global synthesis	GLOBAL ECOLOGY AND BIOGEOGRAPHY	Andrew	harper	no	male	male		Derek	Tittensor	male	Griffith University	Dalhousie University
1663	Incorporating animal spatial memory in step selection functions	JOURNAL OF ANIMAL ECOLOGY	Luiz	harrison	no	NA	NA		John	Fryxell	male	University Federal Rio de Janeiro	University of Guelph
1664	Species and functional diversity accumulate differently in mammals	GLOBAL ECOLOGY AND BIOGEOGRAPHY	Brunno	harvey	no	NA	NA		Nick	Isaac	male	University Federal Rio Grande do Norte	Centre for Ecology and Hydrology
1665	Integrating Fuzzy Logic and Statistics to Improve the Reliable Delimitation of Biogeographic Regions and Transition Zones (Retraction of vol 62, pg 1, 2016)	SYSTEMATIC BIOLOGY	J.	krimmel	no	NA	NA			Retraction	NA
1666	Rehabilitating the cyanobacteria - niche partitioning, resource use efficiency and phytoplankton community structure during diazotrophic cyanobacterial blooms	JOURNAL OF ECOLOGY	Kalle	laanisto	no	male	male		Amy	Austin	female	University of Tartu	University of Buenos Aires
1667	StereoMorph: an R package for the collection of 3D landmarks and curves using a stereo camera set-up	METHODS IN ECOLOGY AND EVOLUTION	Aaron	larue	no	male	male		Robert	Freckleton	male	University of Chicago	University of Sheffield
1668	Differences in host species relationships and biogeographic influences produce contrasting patterns of prevalence, community composition and genetic structure in two genera of avian malaria parasites in southern Melanesia	JOURNAL OF ANIMAL ECOLOGY	Sophie	lehtonen	no	female	female		Jean-Michel	Gaillard	male	Griffith University	CNRS
1669	Functional Pairing of Class B1 Ligand-GPCR in Cephalochordate Provides Evidence of the Origin of PTH and PACAP/Glucagon Receptor Family	MOLECULAR BIOLOGY AND EVOLUTION	Jason	li	no	male	male		Ilya	Ruvinsky	male	University of Hong Kong	University of Chicago
1670	Evolutionary radiations of Proteaceae are triggered by the interaction between traits and climates in open habitats	GLOBAL ECOLOGY AND BIOGEOGRAPHY	Renske	liess	no	female	NA	babynames.com	Nathan	Swenson	male	University of Zurich	Michigan State University
1671	Beyond climate: convergence in fast evolving sclerophylls in Cape and Australian Rhamnaceae predates the mediterranean climate	JOURNAL OF ECOLOGY	Renske	liu	no	female	NA	babynames.com	Hans	Cornelissen	male	University of Zurich	Vrije University
1672	Gene Turnover in the Avian Globin Gene Families and Evolutionary Changes in Hemoglobin Isoform Expression	MOLECULAR BIOLOGY AND EVOLUTION	Juan	ma	no	male	male		James	McInerney	male	University Austral Chile	Maynooth University
1673	Ancient Duplications and Expression Divergence in the Globin Gene Superfamily of Vertebrates: Insights from the Elephant Shark Genome and Transcriptome	MOLECULAR BIOLOGY AND EVOLUTION	Juan	maze-guilmo	no	male	male		Naruya	Saitou	NA	University Austral Chile	National Institute of Genetics
1674	Range expansion in asexual dandelions: selection for general-purpose genotypes?	JOURNAL OF ECOLOGY	Carla	mcdonald	no	female	female		Nicole	Rafferty	female	Netherlands Institute of Ecology	University of Arizona
1675	Body size affects individual winter foraging strategies of thick-billed murres in the Bering Sea	JOURNAL OF ANIMAL ECOLOGY	Rachael	mcgranahan	no	female	female		Jennifer	Gill	female	University of California Santa Cruz	University of East Anglia
1676	Geographic patterns in functional diversity deficits are linked to glacial-interglacial climate stability and accessibility	GLOBAL ECOLOGY AND BIOGEOGRAPHY	Alejandro	nelson	no	male	male		Jeremy	Kerr	male	Aarhus University	University of Ottawa
1677	Transgenerational effects and impact of compensatory responses to changes in breeding phenology on antipredator defenses	ECOLOGY	German	o'connor	no	male	NA	babynames.com	Brian	Todd	male	Uppsala University	University of California Davis
1678	Regeneration processes on coarse woody debris in mixed forests: do tree germinants and seedlings have species-specific responses when grown on coarse woody debris?	JOURNAL OF ECOLOGY	Olga	pajunen	no	female	female		Frank	Gilliam	either	University of Agriculture	Marshall University
1679	The determinants of tropical forest deciduousness: disentangling the effects of rainfall and geology in central Africa	JOURNAL OF ECOLOGY	Dakis-Yaoba	ribeiro	no	NA	NA		Will	Cornwell	male	CNRS Montepellier	University of New South Wales
1680	Habitat traits and species interactions differentially affect abundance and body size in pond-breeding amphibians	JOURNAL OF ANIMAL ECOLOGY	Brittany	rochman	no	female	female		Guarino	Colli	NA	University of Missouri	University of Brasilia
1681	Using latent variable models to identify large networks of species-to-species associations at different spatial scales	METHODS IN ECOLOGY AND EVOLUTION	Otso	semmartin	no	NA	NA		David	Warton	male	University of Helsinki	University of New South Wales
1682	Uncovering hidden spatial structure in species communities with spatially explicit joint species distribution models	METHODS IN ECOLOGY AND EVOLUTION	Otso	sendoya	no	NA	NA		David	Orme	male	University of Helsinki	Imperial College London
1683	Conserved but Attenuated Parental Gene Expression in Allopolyploids: Constitutive Zinc Hyperaccumulation in the Allotetraploid Arabidopsis kamchatica	MOLECULAR BIOLOGY AND EVOLUTION	Timothy	solis-lemus	no	male	male		Brandon	Gaut	male	University of Zurich	University of California Irvine
1684	Potential impact of large ungulate grazers on African vegetation, carbon storage and fire regimes	GLOBAL ECOLOGY AND BIOGEOGRAPHY	Adrian	spear	no	either	either		Arndt	Hampe	male	Seckenberg Biodiversity and Climate Research Center	INRA French National Institute for Agricultural Research
1685	Occupancy estimation for rare species using a spatially-adaptive sampling design	METHODS IN ECOLOGY AND EVOLUTION	Krishna	thomas	no	male	male		Jana	McPherson	female	North Carolina State University	Simon Fraser University
1686	Rapid evolution of metabolic traits explains thermal adaptation in phytoplankton	ECOLOGY LETTERS	Daniel	thorn	no	either	either		Helmut	Hillebrand	male	University of Exeter	University of Oldenburg
1687	Globally, functional traits are weak predictors of juvenile tree growth, and we do not know why	JOURNAL OF ECOLOGY	C.	volf	no	NA	NA		David	Gibson	male	University of Stirling	Southern Illinois University
1688	Climate is an important driver for stream diatom distributions	GLOBAL ECOLOGY AND BIOGEOGRAPHY	Virpi	walter	no	NA	NA		Peter	VanBodegom	male	University of Helsinki	Leiden University
1689	Top predators negate the effect of mesopredators on prey physiology	JOURNAL OF ANIMAL ECOLOGY	Maria	wright	no	female	female		Eoin	O'Gorman	male	James Cook University	Imperial College London
1690	Comparative Genomics Reveals the Origins and Diversity of Arthropod Immune Systems	MOLECULAR BIOLOGY AND EVOLUTION	William	wright	yes	male	male		Stuart	Newfeld	male	University of Cambridge	Arizona State University
1691	Scale-dependent responses of longleaf pine vegetation to fire frequency and environmental context across two decades	JOURNAL OF ECOLOGY	Kyle	zhao	no	either	either		Charles	Canham	male	University of Wyoming	Cary Institute of Ecosystem Studies
1692	Mid-latitude shrub steppe plant communities: climate change consequences for soil water resources	ECOLOGY	Kyle	zhu	no	either	either		Michael	Wimberly	male	University of Wyoming	South Dakota State University
1693	Effects of functional diversity loss on ecosystem functions are influenced by compensation	ECOLOGY	Qingmin	iles	no	NA	NA		Steven	Pennings	male	Chinese Academy of Sciences	University of Georgia Marine Institute
1694	GPU MrBayes V3.1: MrBayes on Graphics Processing Units for Protein Sequence Data	MOLECULAR BIOLOGY AND EVOLUTION	Shuai	tymen	no	NA	NA		Sergei	Pond	male	Nankai University	Temple University
1695	From Integrative Taxonomy to Species Description: One Step Beyond	SYSTEMATIC BIOLOGY	E.	fang	no	NA	NA		Bryan	Carstens	male	University La Rochelle	Ohio State University
1696	Rapid local adaptation mediates zooplankton community assembly in experimental mesocosms	ECOLOGY LETTERS	Jelena	lundgren	no	female	NA	babynames.com	Mark	Vellend	male	University of Leuven	Universite de Sherbrooke
1697	Predicting the continuum between corridors and barriers to animal movements using Step Selection Functions and Randomized Shortest Paths	JOURNAL OF ANIMAL ECOLOGY	Manuela	vannette	no	female	NA	babynames.com	Luca	Borger	either	Norwegian Institute of Nature Research Trondheim	Swansea University
1698	Latitudinal gradient in niche breadth of brachyuran crabs	GLOBAL ECOLOGY AND BIOGEOGRAPHY	Katherine	araujo	no	female	female		Jonathan	Belmaker	male	Temple University	Tel Aviv University
1699	Integrative Taxonomy Recognizes Evolutionary Units Despite Widespread Mitonuclear Discordance: Evidence from a Rotifer Cryptic Species Complex	SYSTEMATIC BIOLOGY	Spiros	austin	no	male	male		Robb	Brumfield	male	Netherlands Institute of Ecology	Louisiana State University
1700	Antagonistic effect of helpers on breeding male and female survival in a cooperatively breeding bird	JOURNAL OF ANIMAL ECOLOGY	Matthieu	averill	no	male	male		Simon	Griffith	male	CNRS CEFE	Macquarie University
1701	Global weather and local butterflies: variable responses to a large-scale climate pattern along an elevational gradient	ECOLOGY	Nicholas	blackburn	no	male	male		Micky	Eubanks	either	University of Nevada Reno	Texas A&M University
1702	Towards the identification of the loci of adaptive evolution	METHODS IN ECOLOGY AND EVOLUTION	Carolina	bocci	no	female	female		Erica	Leder	female	University Rosario	University of Turku
1703	A reciprocal test of Darwin's naturalization hypothesis in two mediterranean-climate regions	GLOBAL ECOLOGY AND BIOGEOGRAPHY	Daniel	boettiger	no	either	either		Erica	Fleischman	female	University of California Davis	University of California Davis
1704	Endothelial Snail Regulates Capillary Branching Morphogenesis via Vascular Endothelial Growth Factor Receptor 3 Expression	PLOS GENETICS	Jeong	borregaard	no	NA	NA		Victoria	Bautch	female	Yonsei University	University of North Carolina Chapel Hill
1705	Cis-Regulatory Evolution of Forkhead Box O1 (FOXO1), a Terminal Selector Gene for Decidual Stromal Cell Identity	MOLECULAR BIOLOGY AND EVOLUTION	Yeonwoo	bosela	no	NA	NA		Ilya	Ruvinsky	male	Yale University	University of Chicago
1706	Promoting transparency in evolutionary biology and ecology	ECOLOGY LETTERS	T.	burley	no	NA	NA			NA	NA	Whitman College
1707	Suppression of savanna ants alters invertebrate composition and influences key ecosystem processes	ECOLOGY	C.	cardillo	no	NA	NA		Nathan	Sanders	male	University of Liverpool	University of Tennessee
1708	Niche shift can impair the ability to predict invasion risk in the marine realm: an illustration using Mediterranean fish invaders	ECOLOGY LETTERS	Valeriano	cirtwill	no	NA	NA		James	Byers	male	University of Perpignan	University of Georgia
1709	Early herbivore alert matters: plant-mediated effects of egg deposition on higher trophic levels benefit plant fitness	ECOLOGY LETTERS	Foteini	correia	no	female	NA	behindthename.com	Ted	Turlings	either	Wageningen University	University of Neuchatel
1710	Seasonality in marine ecosystems: Peruvian seabirds, anchovy, and oceanographic conditions	ECOLOGY	Giannina	feehan	no	female	NA	behindthename.com	Evan	Cooch	male		Cornell University
1711	Predicting invasive species impacts: a community module functional response approach reveals context dependencies	JOURNAL OF ANIMAL ECOLOGY	Rachel	griffiths	no	female	female		Ben	Woodcock	male	Queen's University Belfast	Centre for Ecology and Hydrology
1712	Approximate Bayesian Computation Reveals the Crucial Role of Oceanic Islands for the Assembly of Continental Biodiversity	SYSTEMATIC BIOLOGY	Jairo	hamilton	no	male	NA	babynames.com	Austin	Mast	either	Universite Liege	Florida State University
1713	Sperm Bindin Divergence under Sexual Selection and Concerted Evolution in Sea Stars	MOLECULAR BIOLOGY AND EVOLUTION	Susana	holmgren	no	female	female		Sergei	Pond	male	Simon Fraser University	Temple University
1714	Defining the scale of habitat availability for models of habitat selection	ECOLOGY	Robert	isbell	no	male	male		Jane	Elith	female	University of Glasgow
1715	Phylogenetic community structure of North American desert bats: influence of environment at multiple spatial and taxonomic scales	JOURNAL OF ANIMAL ECOLOGY	Lorelei	king	no	female	female		Daniel	Ardia	either	Louisiana State University	Franklin and Marshall University
1716	Phylogeny, Paleontology, and Primates: Do Incomplete Fossils Bias the Tree of Life?	SYSTEMATIC BIOLOGY	David	lajeunesse	no	male	male		Karl	Kjer	male		Rutgers-State University of New Jersey
1717	Belowground interactions with aboveground consequences: Invasive earthworms and arbuscular mycorrhizal fungi	ECOLOGY	Shishir	leache	no	NA	NA		Joseph	Yavitt	male	Oklahoma State University	Cornell University
1718	Processes Driving the Adaptive Radiation of a Tropical Tree (Diospyros, Ebenaceae) in New Caledonia, a Biodiversity Hotspot	SYSTEMATIC BIOLOGY	Ovidiu	liu	no	NA	NA			Renner	NA	University of Vienna	University of Missouri Saint Louis
1719	High-Throughput Identification of Adaptive Mutations in Experimentally Evolved Yeast Populations	PLOS GENETICS	Celia	marks	no	female	female		Michael	Snyder	male	University of Washington	Stanford University School of Medicine
1720	A new method for resolving uncertainty of energy requirements in large water breathers: the "mega-flume' seagoing swim-tunnel respirometer	METHODS IN ECOLOGY AND EVOLUTION	Nicholas	mcconkey	no	male	male		Carolyn	Kurle	female	National Institute of Polar Research	University of California San Diego
1721	Breaking and remaking a seed and seed predator interaction in the introduced range of Scotch Broom (Cytisus scoparius) in New Zealand	JOURNAL OF ECOLOGY	Quentin	meyer-grunefeldt	no	either	either		Richard	Shefferson	male	Landcare Research	University of Tokyo
1722	Drivers of climate change impacts on bird communities	JOURNAL OF ANIMAL ECOLOGY	James	moen	no	male	male		Christiaan	Both	male	British Trust for Ornithology	University of Groningen
1723	Detection and Polarization of Introgression in a Five-Taxon Phylogeny	SYSTEMATIC BIOLOGY	James	morelli	no	male	male		Laura	Kubatko	female	Indiana University	Ohio State University
1724	Lack of host specificity leads to independent assortment of dipterocarps and ectomycorrhizal fungi across a soil fertility gradient	ECOLOGY LETTERS	Kabir	morlon	no	female	NA	babynames.com	Jerome	Chave	male	Stanford University	CNRS
1725	A Skull Might Lie: Modeling Ancestral Ranges and Diet from Genes and Shape of Tree Squirrels	SYSTEMATIC BIOLOGY	Patricia	murphy	no	female	female		Norm	McLeod	male	Masaryk University	Natural History Museum
1726	Small-scale heterogeneity of microbial N uptake in streams and its implications at the ecosystem level	ECOLOGY	Marc	nogales	yes	male	male		Steven	Allison	male	Centro de Estudios Avanzados de Blanes	University of California Irvine
1727	Host size and spatiotemporal patterns mediate the coexistence of specialist parasitoids	ECOLOGY	Apostolos	nowakowski	yes	male	male		Jay	Rosenheim	male	Universitat Politecnica de Valencia	University of California Davis
1728	Mutations in TSPEAR, Encoding a Regulator of Notch Signaling, Affect Tooth and Hair Follicle Morphogenesis	PLOS GENETICS	Alon	oduor	no	male	NA	babynamewizard.com	Jouni	Uitto	male	Tel Aviv Medical Center	Thomas Jefferson University
1729	Nutrient limitation in tropical savannas across multiple scales and mechanisms	ECOLOGY	Adam	paynter	no	male	male		Hugh	Henry	male	Princeton University	University of Western Ontario
1730	Aridity, not fire, favors nitrogen-fixing plants across tropical savanna and forest biomes	ECOLOGY	Adam	quintero	no	male	male		Brad	Wilcox	male	Princeton University	Texas A&M University
1731	Historical Species Distribution Models Predict Species Limits in Western Plethodon Salamanders	SYSTEMATIC BIOLOGY	Tara	ramiro	no	female	female		Jean-Francois	Flot	male	Ohio State University	Universite libre de Bruxelles
1732	The simultaneous inducibility of phytochemicals related to plant direct and indirect defences against herbivores is stronger at low elevation	JOURNAL OF ECOLOGY	Loic	ropars	no	male	NA	babynames.com	Ignasi	Bartomeus	male	Swiss Federal Institute of Technology	Estacion Biologica de Donana
1733	Legacy effects of drought in the southwestern United States: A multi-species synthesis	ECOLOGICAL MONOGRAPHS	Drew	saunders	no	either	either		Anthony	D'Amato	male	Northern Arizona University	University of Vermont
1734	Soil fertility and disturbance interact to drive contrasting responses of co-occurring native and nonnative species	ECOLOGY	Duane	seabloom	no	male	male		Serita	Frey	female	Landcare Research	University of New Hampshire
1735	Conservation of Distinct Genetically-Mediated Human Cortical Pattern	PLOS GENETICS	Qian	shaw	no	NA	NA		Greg	Gibson	male	J Craig Venter Institute	Georgia Institute of Technology
1736	Ecosystem-level effects of a globally spreading invertebrate invader are not moderated by a functionally similar native	JOURNAL OF ANIMAL ECOLOGY	Marcin	shi	no	male	NA	babynames.com	Alison	Dunn	female	University of Dublin Trinity College	University of Leeds
1737	Warming can enhance invasion success through asymmetries in energetic performance	JOURNAL OF ANIMAL ECOLOGY	Marcin	sloan	no	male	NA	babynames.com	Blaine	Griffen	male	Trinity College Dublin	University of South Carolina
1738	A simple approach for maximizing the overlap of phylogenetic and comparative data	METHODS IN ECOLOGY AND EVOLUTION	Matthew	stock	no	male	male		Steven	Kembel	male	University of Idaho	University of Quebec at Montreal
1739	Lotic cyprinid communities can be structured as nest webs and predicted by the stress-gradient hypothesis	JOURNAL OF ANIMAL ECOLOGY	Brandon	stricker	no	male	male		Frank	vanVeen	either	Virginia Polytechni Institute & State University	University of Exeter
1740	Phylogenetic diversity and co-evolutionary signals among trophic levels change across a habitat edge	JOURNAL OF ANIMAL ECOLOGY	Guadalupe	tachiki	no	either	NA	babynames.com	Frank	VanVeen	either	University of Canterbury	University of Exeter
1741	Polycomb-Mediated Repression and Sonic Hedgehog Signaling Interact to Regulate Merkel Cell Specification during Skin Development	PLOS GENETICS	Carolina	tye	no	female	female		Vladimir	Botchkarev	male	Mount Sinai Hospital	University of Bradford
1742	Competitive mechanisms change with ontogeny in coral-dwelling gobies	ECOLOGY	Pedro	utsumi	no	male	male		Mark	Carr	male	James Cook University	University of California Santa Cruz
1743	Rumbling Orchids: How To Assess Divergent Evolution Between Chloroplast Endosymbionts and the Nuclear Host	SYSTEMATIC BIOLOGY	Oscar	van schendel	no	male	male		Michael	Charleston	male	University of Munich	University of Tasmania
1744	Environmental drivers of mast-seeding in Mediterranean oak species: does leaf habit matter?	JOURNAL OF ECOLOGY	Ignacio	vazquez-rivera	no	male	male		Matthew	Turnbull	male	Instituto de Recursos Naturales y Agrobiologia Sevilla	University of Canterbury
1745	Complex Ancestries of Lager-Brewing Hybrids Were Shaped by Standing Variation in the Wild Yeast Saccharomyces eubayanus	PLOS GENETICS	David	waller	no	male	male		Justin	Fay	either	University of Wisconsin Madison	Washington University School of Medicine
1746	Fragmentation and dewatering transform Great Plains stream fish communities	ECOLOGICAL MONOGRAPHS	Joshuah	williams	no	male	male		Christer	Nilsson	male	Kansas State University	Umea University
1747	The abundant centre syndrome and species distributions: insights from closely related species pairs in southern Africa	GLOBAL ECOLOGY AND BIOGEOGRAPHY	Guillaume	yu	no	male	male		Salit	Kark	NA	University of Cape Town	University of Queensland
1748	Dual role for an allelochemical: (+/-)-catechin from Centaurea maculosa root exudates regulates conspecific seedling establishment (Retraction of vol 93, pg 1126, 2005)	JOURNAL OF ECOLOGY	Laura	yuan	no	female	female			Retraction	NA
1749	Individual resource limitation combined with population-wide pollen availability drives masting in the valley oak (Quercus lobata)	JOURNAL OF ECOLOGY	Mario	zanne	no	male	male		Kenneth	Whitney	male	Cornell University	University of New Mexico
1750	Context-dependent seed dispersal by a scatter-hoarding corvid	JOURNAL OF ANIMAL ECOLOGY	Mario	zhang	no	male	male		Michael	Wunder	male	University of Nebraska	University of Colorado Denver
1751	The ecological forecast horizon, and examples of its uses and determinants	ECOLOGY LETTERS	Owen	zhu	no	male	male		David	Vasseur	male	University of Zurich	Yale University
1752	A Comprehensive Transcriptomic and Proteomic Analysis of Hydra Head Regeneration	MOLECULAR BIOLOGY AND EVOLUTION	Hendrik	kozak	no	male	male		Todd	Oakley	male	Heidelberg University	University of California Santa Barbara
1753	Integrative View of alpha 2,3-Sialyltransferases (ST3Gal) Molecular and Functional Evolution in Deuterostomes: Significance of Lineage-Specific Losses	MOLECULAR BIOLOGY AND EVOLUTION	Daniel	legendre	no	either	either		Yuseob	Kim	NA		Ewha Womans University
1754	Variation in recruitment and the establishment of alternative community states	ECOLOGY	P.	nater	no	NA	NA		Edwin	Grosholz	male	University of Pennsylvania	University of California Davis
1755	Repertoire-based individual acoustic monitoring of a migratory passerine bird with complex song as an efficient tool for tracking territorial dynamics and annual return rates	METHODS IN ECOLOGY AND EVOLUTION	Tereza	papakostas	no	NA	NA		Luca	Borger	either	Charles University	Swansea University
1756	How do we want Satellite Remote Sensing to support biodiversity conservation globally?	METHODS IN ECOLOGY AND EVOLUTION	Nathalie	rojas	no	female	female		Robert	Freckleton	male	Zoological Society of London	University of Sheffield
1757	Climate determines vascular traits in the ecologically diverse genus Eucalyptus	ECOLOGY LETTERS	Sebastian	shen	no	male	male		Francisco	Lloret	male	University of Western Sydney	CREAF Universitat Autonoma Barcelona
1758	Geomolecular Dating and the Origin of Placental Mammals	SYSTEMATIC BIOLOGY	Matthew	algar	no	male	male		Michael	Charleston	male	Queensland University of Technology	University of Tasmania
1759	Efficient abstracting of dive profiles using a broken-stick model	METHODS IN ECOLOGY AND EVOLUTION	Theoni	alp	no	NA	NA		Luca	Borger	either	University of Cape Town	Swansea University
1760	Into the functional ecology of ectomycorrhizal communities: environmental filtering of enzymatic activities	JOURNAL OF ECOLOGY	Courty	alvarado-serrano	no	female	NA	babycenter.com	Nina	Wurzburger	female	University of Basel	University of Georgia
1761	A new dynamic null model for phylogenetic community structure	ECOLOGY LETTERS	Alex	anderson	no	either	either		John	Wiens	male	University of Groningen	University of Arizona
1762	Insect herbivory fluctuations through geological time	ECOLOGY	Esther	araya-ajoy	no	female	female		Conrad	Labandeira	male	University Federal Rio Grande do Sul	Smithsonian Institution
1763	Markov switching autoregressive models for interpreting vertical movement data with application to an endangered marine apex predator	METHODS IN ECOLOGY AND EVOLUTION	Cecilia	marcia barbosa	yes	female	female		Robert	Freckleton	male	University of Aberdeen	University of Sheffield
1764	JAK/STAT and Hox Dynamic Interactions in an Organogenetic Gene Cascade	PLOS GENETICS	Pedro	blackwell	no	male	male		Norbert	Perrimon	male	University of Pablo de Olivde	Harvard Medical School
1765	Rapoport's Rule: Do climatic variability gradients shape range extent?	ECOLOGICAL MONOGRAPHS	Anna	brewer	no	female	female		Daniel	Gruner	either	James Cook University	University of Maryland
1766	Do native predators benefit from non-native prey?	ECOLOGY LETTERS	Lauren	broms	no	either	either		Marti	Anderson	female	Ohio State University	Massey University
1767	Smooth brome invasion increases rare soil bacterial species prevalence, bacterial species richness and evenness	JOURNAL OF ECOLOGY	Candace	calabrese	no	female	female		Gerlinde	DeDeyn	female	University of Saskatchewan	Wageningen University
1768	Mediterranean and temperate treelines are controlled by different environmental drivers	JOURNAL OF ECOLOGY	Frida	chang	no	female	NA	babynames.com	David	Wardle	male	University Austral Chile	Swedish University of Agricultural Sciences
1769	Predicted rainfall changes disrupt trophic interactions in a tropical aquatic ecosystem	ECOLOGY	Aliny	chao	no	NA	NA		Leon	Lounibos	male	University Federal Rio de Janeiro	University of Florida
[truncated: 763 more rows]
