# Supplementary material for: Authors and editors assort on gender and geography in high-rank ecological publications
Source: PLoS One. 2018 Feb 8;13(2):e0192481. doi: 10.1371/journal.pone.0192481 (PMC5805316; doi:10.1371/journal.pone.0192481)
Supplement: S3 Data file — (CSV) [file pone.0192481.s004.csv]

	X.2	Journal	First	Last	Institution		County	gender	gender.manual	gender.manual.source
273	273	JEcol	Amy	Iler	University of Munich		Denmark	female	female
886	888	GlobalEcolBiogeog	Alejandro	Gloria	Aarhus University			male	male
513	513	PLoSGenetics	John	Greally	Albert Einstein College of Medicine			male	male
605	605	PLoSGenetics	Yousin	Suh	Albert Einstein College of Medicine			NA	NA
203	203	JAnimEcol	Thomas	Ings	Anglia Ruskin University			male	male
428	428	MolBiolEvol	Michael	Rosenberg	Arizona State University			male	male
418	418	MolBiolEvol	Stuart	Newfeld	Arizona State University			male	male
390	390	MolBiolEvol	Sefika	Banu Ozkan	Arizona State University			NA	NA
436	436	MolBiolEvol	Anne	Stone*	Arizona State University			female	female
147	147	Ecology	Heather	Throop	Arizona State University			female	female
316	316	JEcol	Marcel	van der Heijden	Agroscope Reckenholz-Tanikon Research Station			male	male
690	690	SystBiol	Jamie	Oaks	Auburn University			either	either
663	663	SystBiol	Ken	Halanych	Auburn University			male	male
66	66	Ecology	F. Stephen	Dobson	Auburn University			NA	male	middle as first
655	655	SystBiol	Dan	Faith	Australian Museum			male	male
718	720	SystBiol	John	Trueman	Australian National University			male	male
229	229	JAnimEcol	Martijn	van de Pol	Australian National University			NA	male	behindthename.com
542	542	PLoSGenetics	Suzanne	Leal	Baylor College of Medicine			female	female
577	577	PLoSGenetics	Sharon	Plon	Baylor College of Medicine			female	female
585	585	PLoSGenetics	Susan	Rosenberg	Baylor College of Medicine			female	female
17	17	EcolApps	Ryan	King	Baylor University			male	male
102	102	Ecology	Burt	Kotler	Ben-Gurion University of the Negev			male	male
368	368	MEE	Bob	O'Hara	Biodiversitat und Klima		Germany	male	male
289	289	JEcol	Oliver	Pescott	Biological Records Center		UK	male	male
116	116	Ecology	Steven	Morgan	Bodega Marine Laboratory			male	male
145	145	Ecology	Pamela	Templer	Boston University			female	female
518	518	PLoSGenetics	James	Haber	Brandeis University			male	male
539	539	PLoSGenetics	David	Kwiatkowski	Brigham and Women's Hospital			male	male
653	653	SystBiol	Erika	Edwards	Brown University			female	female
822	824	EcolLetters	Robin	Snyder	Case Western Reserve University			either	either
628	628	PLoSGenetics	Xiaofeng	Zhu	Case Western Reserve University			NA	NA
621	621	PLoSGenetics	Scott	Williams	Case Western Reserve University			male	male
634	634	SystBiol	Jonathan	Banks	Cawthron Institute			male	male
233	233	JAnimEcol	Ben	Woodcock	CEH			male	male
446	446	MolBiolEvol	Arndt	von Haeseler*	Center for Integrative Bioinformatics			NA	male	behindthename.com
811	813	EcolLetters	Ana	Rodrigues	Centre d'Ecologie fonctionnelle et Evolutive			female	female
591	591	PLoSGenetics	Hamish	Scott	Centre for Cancer Biology			male	male
294	294	JEcol	Chris	Preston	Centre for Ecology and Hydrology			either	either
268	268	JEcol	Matt	Heard	Centre for Ecology and Hydrology			male	male
348	348	MEE	Nick	Isaac	Centre for Ecology and Hydrology			male	male
869	871	GlobalEcolBiogeog	Nick	Isaac	Centre for Ecology and Hydrology			male	male
537	537	PLoSGenetics	Achim	Kramer	Charité - Universitätsmedizin Berlin			NA	male	behindthename.com
823	825	EcolLetters	David	Storch	Charles University			male	male
898	900	GlobalEcolBiogeog	David	Storch	Charles University			male	male
410	410	MolBiolEvol	Hongzhi	Kong	Chinese Academy of Sciences			NA	NA
398	398	MolBiolEvol	Song	Ge	Chinese Academy of Sciences			NA	NA
202	202	JAnimEcol	Alice	Hughes	Chinese Academy of Sciences			female	female
60	60	Ecology	Richard	Corlett	Chinese Academy of Sciences			male	male
231	231	JAnimEcol	Dehua	Wang	Chinese Academy of Sciences			NA	NA
789	791	EcolLetters	Lingli	Liu	Chinese Academy of Sciences			NA	NA
802	804	EcolLetters	Shuli	Niu	Chinese Academy of Sciences			NA	NA
627	627	PLoSGenetics	Jin-Qiu	Zhou	Chinese Academy of Sciences			NA	NA
604	604	PLoSGenetics	Eva	Stukenbrock	University of Kiel			female	female
291	291	JEcol	Frida	Piper	CIEP		Chile	NA	female	behindthename.com
516	516	PLoSGenetics	H. Leighton	Grimes	Cincinnati Children's Hospital Medical Center			NA	male	behindthename.com
270	270	JEcol	Martin	Heil	CINVESTAV			male	male
495	495	PLoSGenetics	Charis	Eng	Cleveland Clinic Genomic Medicine Institute			female	female
226	226	JAnimEcol	Celine	Teplitsky	CNRS			female	female
686	686	SystBiol	Helene	Morlon	CNRS			female	female
796	798	EcolLetters	Helene	Morlon	CNRS			female	female
746	748	EcolLetters	Jerome	Chave	CNRS			male	male
342	342	MEE	Olivier	Gimenez	CNRS			male	male
761	763	EcolLetters	Jean-Michel	Gaillard	CNRS			NA	male	first alone
179	179	JAnimEcol	Thierry	Boulinier	CNRS			NA	male	behindthename.com
837	839	EcolLetters	Colleen	Webb	Colorado State University			female	female
13	13	EcolApps	N. Thompson	Hobbs	Colorado State University			NA	male	babycenter.com
152	152	Ecology	Maria	Uriarte	Columbia University			female	female
828	830	EcolLetters	Maria	Uriarte	Columbia University			female	female
504	504	PLoSGenetics	Wayne	Frankel	Columbia University			male	male
607	607	PLoSGenetics	Lorraine	Symington	Columbia University			female	female
374	374	MEE	Pedro	Peres-Neto	Concordia University		Canada	male	male
889	891	GlobalEcolBiogeog	Pedro	Peres-Neto	Concordia University			male	male
292	292	JEcol	Alison	Power	Cornell University			female	female
73	73	Ecology	Alexander	Flecker	Cornell University			male	male
59	59	Ecology	Evan	Cooch	Cornell University			male	male
100	100	Ecology	Walter	Koenig	Cornell University			male	male
483	483	PLoSGenetics	Paula	Cohen	Cornell University			female	female
480	480	PLoSGenetics	Andrew	Clark	Cornell University			male	male
790	792	EcolLetters	Francisco	Lloret	Universitat Autonoma Barcelona			male	male
808	810	EcolLetters	Josep	Penuelas	Universitat Autonoma Barcelona			NA	male	behindthename.com
888	890	GlobalEcolBiogeog	Josep	Penuelas	Universitat Autonoma Barcelona			NA	male	behindthename.com
408	408	MolBiolEvol	Lars	Jermiin	CSIRO			male	male
354	354	MEE	Darren	Kriticos	CSIRO			male	male
672	672	SystBiol	Lars	Jermiin	CSIRO			male	male
30	30	EcolApps	Éva	Plaganyi	CSIRO			NA	female	behindthename.com
311	311	JEcol	Peter	Thrall	CSIRO Plant Industry		Australia	male	male
723	725	EcolLetters	Peter	Thrall	CSIRO Plant Industry			male	male
331	331	MEE	Mike	Bunce	Curtin University			male	male
328	328	MEE	Marie	Auger-Méthé	Dalhousie University			female	female
701	702	SystBiol	Andrew	Roger	Dalhousie University			male	male
901	903	GlobalEcolBiogeog	Derek	Tittensor	Dalhousie University			male	male
716	718	SystBiol	Edward	Susko	Dalhousie University			male	male
505	505	PLoSGenetics	Matthew	Freedman	Dana Farber Cancer Institute			male	male
463	463	PLoSGenetics	Adam	Bass	Dana Farber Cancer Institute			male	male
96	96	Ecology	Rebecca	Irwin	Dartmouth College			female	female
776	778	EcolLetters	Rebecca	Irwin	Dartmouth College			female	female
1	1	EcolApps	Matthew	Ayres	Dartmouth College			male	male
201	201	JAnimEcol	Bethany	Hoye	Deakin University			female	female
173	173	JAnimEcol	Graeme	Hays	Deakin University			male	male
44	44	Ecology	John	Arnould	Deakin University			male	male
450	450	MolBiolEvol	Gregory	Wray	Duke University			male	male
648	648	SystBiol	Karen	Cranston	Duke University			female	female
306	306	JEcol	Brian	Silliman	Duke University			male	male
606	606	PLoSGenetics	Beth	Sullivan	Duke University			female	female
530	530	PLoSGenetics	Sue	Jinks-Robertson	Duke University			female	female
532	532	PLoSGenetics	Nicholas	Katsanis	Duke University			male	male
524	524	PLoSGenetics	Joseph	Heitman	Duke University			male	male
617	617	PLoSGenetics	Hongyan	Wang	Duke-NUS Medical School Singapore			NA	NA
829	831	EcolLetters	Minus	vanBaalen	Ecole normale Superieure			NA	male	behindthename.com
862	864	GlobalEcolBiogeog	Thomas	Gillespie	Emory University			male	male
496	496	PLoSGenetics	Michael	Epstein	Emory University			male	male
656	656	SystBiol	Mareike	Fischer	Ernst Moritz Arndt University			NA	female	behindthename.com
243	243	JEcol	Ignasi	Bartomeus	Estacion Biologica de Donana		Spain	NA	male	behindthename.com
835	837	EcolLetters	Montserrat	Vila	Estacion Biologica de donana			NA	female	behindthename.com
814	816	EcolLetters	Serguie	Saavedra	ETH Zurich			NA	NA
713	715	SystBiol	Tanja	Stadler	ETH Zurich			NA	female	behindthename.com
409	409	MolBiolEvol	Yuseob	Kim	Ewha Womans University			NA	NA
430	430	MolBiolEvol	Claudia	Russo	Federal University of Rio de Janeiro			female	female
698	699	SystBiol	Richard	Ree	Field Museum			male	male
676	676	SystBiol	Thorsten	Lumbsch	Field Museum			male	male
45	45	Ecology	Richard	Aronson	Florida Institute of Technology			male	male
149	149	Ecology	Joel	Trexler	Florida International University			male	male
681	681	SystBiol	Austin	Mast	Florida State University			either	either
67	67	Ecology	Emily	DuVal	Florida State University			female	female
150	150	Ecology	Nora	Underwood	Florida State University			female	female
95	95	Ecology	Brian	Inouye	Florida State University			male	male
174	174	JAnimEcol	Dan	Ardia	Franklin and Marshall University			male	male
414	414	MolBiolEvol	Harmit	Malik	Fred Hutchinson Cancer Research Center			NA	NA
682	682	SystBiol	Erick	Matsen	Fred Hutchinson Cancer Research Center			male	male
561	561	PLoSGenetics	Cecilia	Moens	Fred Hutchinson Cancer Research Center			female	female
481	481	PLoSGenetics	Bruce	Clurman	Fred Hutchinson Cancer Research Center			male	male
552	552	PLoSGenetics	Harmit	Malik	Fred Hutchinson Cancer Research Center			NA	NA
254	254	JEcol	Hans	Cornelissen	Vrije University Amsterdam		Netherlands	male	male
239	239	JEcol	Rien	Aerts	Vrije University Amsterdam			NA	male	behindthename.com
130	130	Ecology	Matthias	Rillig	Freie University of Berlin			male	male
744	746	EcolLetters	Vincent	Calcagno	French Institute for Agricultural Research			male	male
590	590	PLoSGenetics	Dirk	Schübeler	Friedrich Miescher Institute for Biomedical Research and University of Basel			male	male
381	381	MEE	Holger	Schielzeth	Friedrich Schiller University of Jena			NA	male	behindthename.com
324	324	JEcol	Shurong	Zhou	Fudan University			NA	NA
470	470	PLoSGenetics	Giovanni	Bosco	Geisel School of Medicine Dartmouth			male	male
610	610	PLoSGenetics	Man-Wah	Tan	Genentech South San Francisco			NA	NA
392	392	MolBiolEvol	Keith	Crandall	George Washington University			male	male
323	323	JEcol	Amy	Zanne	George Washington University			female	female
696	697	SystBiol	R. Alexander	Pyron	George Washington University			NA	male	first alone
510	510	PLoSGenetics	Greg	Gibson	Georgia Institute of Technology			male	male
705	706	SystBiol	John	Schenk	Georgia Southern University			male	male
314	314	JEcol	Kathy	Van Alstyne	University of Leipzig			female	female
867	869	GlobalEcolBiogeog	Thomas	Hickler	Goethe Universitat Frankfurt am Main			male	male
433	433	MolBiolEvol	Yoko	Satta	Graduate University of Advanced Studies			female	female
560	560	PLoSGenetics	Ortrun	Mittelsten	Gregor Mendel Institute of Molecular Plant Biology			NA	female	behindthename.com
753	755	EcolLetters	Guillermo	Diaz-Pulido	Griffith University			male	male
572	572	PLoSGenetics	Norbert	Perrimon	Harvard Medical School			male	male
484	484	PLoSGenetics	Mónica	Colaiácovo	Harvard Medical School			NA	female	behindthename.com
553	553	PLoSGenetics	Susan	Mango	Harvard University			female	female
525	525	PLoSGenetics	Hopi	Hoekstra	Harvard University			NA	female	behindthename.com
800	802	EcolLetters	Ran	Nathan	Hebrew University of Jerusalem			NA	female	behindthename.com
714	716	SystBiol	Shannon	Straub	Hobart and William Smith colleges			either	either
301	301	JEcol	Akiko	Satake	Hokkaido University		Japan	NA	female	behindthename.com
486	486	PLoSGenetics	Gregory	Cooper	HudsonAlpha Institute of Biotechnology			male	male
461	461	PLoSGenetics	Gregory	Barsh	Stanford University School of Medicine			male	male
547	547	PLoSGenetics	Ruth	Loos	Mt. Sinai School of Medicine			female	female
873	875	GlobalEcolBiogeog	Petr	Keil	University of Leipzig			male	male
588	588	PLoSGenetics	Robert	Schneider	IGBMC Strasbourg			male	male
370	370	MEE	David	Orme	Imperial College London			male	male
702	703	SystBiol	James	Rosindell	Imperial College London			male	male
256	256	JEcol	Mick	Crawley	Imperial College London			male	male
636	636	SystBiol	Timothy	Barraclough	Imperial College London			male	male
704	705	SystBiol	Vincent	Savolainen	Imperial College London			male	male
216	216	JAnimEcol	Eoin	O'Gorman	Imperial College London			NA	male	behindthename.com
777	779	EcolLetters	Kavita	Isvaran	Indian Institute of Science			NA	female	behindthename.com
401	401	MolBiolEvol	Matthew	Hahn*	Indiana University			male	male
575	575	PLoSGenetics	Craig	Pikaard	Indiana University			male	male
694	694	SystBiol	David	Polly	Indiana University			male	male
662	662	SystBiol	Matthew	Hahn	Indiana University			male	male
533	533	PLoSGenetics	Daniel	Kearns	Indiana University			either	either
866	868	GlobalEcolBiogeog	Arndt	Hampe	INRA French Institute for Agricultural Research			NA	male	behindthename.com
429	429	MolBiolEvol	Iñaki	Ruiz-Trillo	Institut de Biologia Evolutiva			NA	male	behindthename.com
371	371	MEE	Emmanuel	Paradis	Institut de Recherche pour le developpement		France	male	male
515	515	PLoSGenetics	Mathilde	Grelon	Institut Jean-Pierre Bourgin			female	female
427	427	MolBiolEvol	Eduardo	Rocha*	Institut Pasteur			male	male
659	659	SystBiol	Olivier	Gascuel	Institut Pasteur			male	male
180	180	JAnimEcol	Sandra	Bouwhuis	Institute of Avian Research		Denmark	female	female
422	422	MolBiolEvol	Csaba	Pal	Institute of Biochemistry			NA	male	behindthename.com
250	250	JEcol	Charlie	Canham	Institute of Ecosystem Studies			male	male
71	71	Ecology	Stuart	Findlay	Institute of Ecosystem Studies			male	male
856	858	GlobalEcolBiogeog	Vincent	Devictor	Institute of Evolutionary Sciences of Montpellier			male	male
6	6	EcolApps	Emil	Cienciala	Institute of Forest Ecosystem Research			male	male
473	473	PLoSGenetics	William	Burkholder	Institute of Molecular and Cell Biology Singapore			male	male
288	288	JEcol	Natalia	Norden	Instituto Alexander von Humboldt		Colombia	female	female
259	259	JEcol	Giselda	Durigan	Instituto Florestal do Estado de Sao Paulo			NA	female	behindthename.com
14	14	EcolApps	Elisabeth	Huber-Sannwald	Instituto Potosino de Investigacion Cientifica y Tecnologica			female	female
665	665	SystBiol	Tracy	Heath	Iowa State University			either	either
706	707	SystBiol	Jeanne	Serb	Iowa State University			female	female
719	721	SystBiol	Brian	Wiegmann	Iowa State University			male	male
692	692	SystBiol	James	Pease	Iowa State University			male	male
587	587	PLoSGenetics	Patrick	Schnable	Iowa State University			male	male
266	266	JEcol	Lorena	Gómez-Aparicio	IRNAS-CSIC		Spain	female	female
736	738	EcolLetters	David	Bellwood	James Cook University			male	male
469	469	PLoSGenetics	Kirsten	Bomblies	John Innes Centre Norwich			female	female
875	877	GlobalEcolBiogeog	Jonathan	Lenoir	Jules Verne University Picardie			male	male
438	438	MolBiolEvol	Naoko	Takezaki*	Kagawa University			NA	female	behindthename.com
309	309	JEcol	Peter	Thomas	Keele University			male	male
876	878	GlobalEcolBiogeog	Drew	Kerkhoff	Kenyon College			either	either
857	859	GlobalEcolBiogeog	Carlos	Duarte	King Abdullah University			male	male
290	290	JEcol	Ryan	Phillips	Kings Park and Botanic Gardens		Australia	male	male
752	754	EcolLetters	Luc	DeMeester	KU Leuven			NA	male	behindthename.com
589	589	PLoSGenetics	Liliane	Schoofs	KU Leuven			female	female
437	437	MolBiolEvol	Bing	Su	Kunming Institute of Zoology			male	male
826	828	EcolLetters	Wilfried	Thuiller	Laboratoire d'Ecologie Alpine			NA	male	behindthename.com
117	117	Ecology	Douglas	Morris	Lakehead University			male	male
253	253	JEcol	Han	Chen	Lakeland University		Canada	male	male
169	169	JAnimEcol	Ken	Wilson	Lancaster University			male	male
327	327	MEE	Barb	Anderson	Landcare Research			female	female
284	284	JEcol	Matthew	McGlone	Landcare Research			male	male
244	244	JEcol	Peter	Bellingham	Landcare Research			male	male
762	764	EcolLetters	Mark	Gessner	Leibniz Institute of Freshwater Ecology			male	male
902	904	GlobalEcolBiogeog	Peter	VanBodegom	Leiden University			male	male
51	51	Ecology	Hannah	Buckley	Lincoln University New Zealand			female	female
649	649	SystBiol	Rob	Cruickshank	Lincoln University New Zealand			male	male
691	691	SystBiol	Adrian	Paterson	Lincoln University New Zealand			either	either
193	193	JAnimEcol	Anna	Eklöf	Linkoping University			female	female
413	413	MolBiolEvol	Thomas	Leitner	Los Alamos National Laboratory			male	male
654	654	SystBiol	Brant	Faircloth	Louisiana State University			male	male
62	62	Ecology	James	Cronin	Louisiana State University			male	male
639	639	SystBiol	Jeremy	Brown	Louisiana State University			male	male
12	12	EcolApps	Michael	Hellberg	Louisiana State University			male	male
640	640	SystBiol	Robb	Brumfield	Louisiana State University			male	male
188	188	JAnimEcol	Niels	Dingemanse	Ludwig Maximilians University of Munich		Denmark	male	male
293	293	JEcol	Honor	Prentice	Lund University			female	female
847	849	GlobalEcolBiogeog	Martin	Sykes	Lund University			male	male
851	853	GlobalEcolBiogeog	Linda	Beaumont	Macquarie University			female	female
880	882	GlobalEcolBiogeog	Josh	Madin	Macquarie University			male	male
338	338	MEE	Rich	Fitzjohn	Macquarie University			male	male
199	199	JAnimEcol	Simon	Griffith	Macquarie University			male	male
265	265	JEcol	Frank	Gilliam	Marshall University			either	either
543	543	PLoSGenetics	Jeannie	Lee	Massachusetts General Hospital			female	female
5	5	EcolApps	Dianne	Brunton	Massey University			female	female
729	731	EcolLetters	Marti	Anderson	Massey University			female	female
541	541	PLoSGenetics	Nils-Göran	Larsson	Max Planck Institute for Biology of Ageing			NA	male	first alone
396	396	MolBiolEvol	Daniel	Falush	Max Planck Institute of Evolutionary Anthropology			either	either
735	737	EcolLetters	Lutz	Becks	Max Planck Institute of Evolutionary Biology			NA	male	behindthename.com
564	564	PLoSGenetics	Stefan	Mundlos	Max Planck Institute for Molecular Genetics Berlin			male	male
598	598	PLoSGenetics	Lotte	Søgaard-Andersen	Max Planck Institute for Terrestrial Microbiology			female	female
246	246	JEcol	Caroline	Brophy	Maynooth University			female	female
855	857	GlobalEcolBiogeog	Jonathan	Davies	McGill University			male	male
775	777	EcolLetters	Murray	Humphries	McGill University			male	male
373	373	MEE	Will	Pearse	McGill University			male	male
468	468	PLoSGenetics	Wendy	Bickmore	Medical Research Council Human Genetics Unit			female	female
276	276	JEcol	Jennifer	Lau	Michigan State University			female	female
72	72	Ecology	Andrew	Finley	Michigan State University			male	male
308	308	JEcol	Nathan	Swenson	Michigan State University			male	male
825	827	EcolLetters	Nathan	Swenson	Michigan State University			male	male
899	901	GlobalEcolBiogeog	Nathan	Swenson	Michigan State University			male	male
136	136	Ecology	Orlando	Sarnelle	Michigan State University			male	male
818	820	EcolLetters	Carla	Sgro	Monash University			female	female
792	794	EcolLetters	Dustin	Marshall	Monash University			male	male
892	894	GlobalEcolBiogeog	Benjamin	Poulter	Montana State University			male	male
667	667	SystBiol	Andrew	Hipp	Morton Arboretum		Lisle	male	male
80	80	Ecology	Michael	Graham	Moss Landing Marine Laboratories			male	male
395	395	MolBiolEvol	Joel	Dudley	Mt. Sinai School of Medicine			male	male
464	464	PLoSGenetics	John	Bateman	Murdoch Children's Research Institute			male	male
405	405	MolBiolEvol	Evelyne	Heyer***	Musee de l'Homme Hommes			NA	female	behindthename.com
703	704	SystBiol	Sarah	Samadi	Museum National d'Histoire Naturelle		France	female	female
445	445	MolBiolEvol	Nicholas	Vidal	Museum National d'Histoire Naturelle			male	male
240	240	JEcol	Emilie	Aimé	NA			female	female
444	444	MolBiolEvol	Marcy	Uyenoyama	NA		NA	female	female
298	298	JEcol	James	Ross	NA			male	male
281	281	JEcol	Pierre	Mariotte	NA			male	male
647	647	SystBiol	Cymon	Cox	NA			NA	NA
452	452	MolBiolEvol	Meredith	Yeager	National Cancer Institute			either	either
529	529	PLoSGenetics	Kent	Hunter	National Cancer Institute			male	male
546	546	PLoSGenetics	Michael	Lichten	National Cancer Institute			male	male
388	388	MolBiolEvol	Deepa	Agashe	National Center for Biological Sciences			NA	female	behindthename.com
300	300	JEcol	Mahesh	Sankaran	National Center for Biological Sciences		India	male	male
512	512	PLoSGenetics	Dmitry	Gordenin	National Institute of Environmental Health Sciences			NA	male	behindthename.com
432	432	MolBiolEvol	Naruya	Saitou	National Institute of Genetics			NA	NA
399	399	MolBiolEvol	Takashi	Gojobori	National Institute of Genetics			NA	male	behindthename.com
511	511	PLoSGenetics	Takashi	Gojobori	National Institute of Genetics			NA	male	behindthename.com
531	531	PLoSGenetics	Tetsuji	Kakutani	National Institute of Genetics			NA	NA
242	242	JEcol	Meghan	Avolio	National socio-environmental synthesis center		USA	female	female
333	333	MEE	Anne	Chao	National Tsing Hua University		Taiwan	female	female
415	415	MolBiolEvol	James	McInerney	National University of Ireland			male	male
334	334	MEE	Ryan	Chisholm	National University of Singapore			male	male
623	623	PLoSGenetics	Hao	Yu	National University of Singapore			NA	male	behindthename.com
335	335	MEE	Natalie	Cooper	Natural History Museum		UK	female	female
677	677	SystBiol	Norman	MacLeod	Natural History Museum			male	male
341	341	MEE	Tom	Gilbert	Natural History Museum of Denmark			male	male
614	614	PLoSGenetics	Bas	van Steensel	Netherlands Cancer Institute			NA	male	behindthename.com
831	833	EcolLetters	Dedmer	VanDeWaal	Netherlands Institute of Ecology			NA	NA
832	834	EcolLetters	Wim	VanDerPutten	Netherlands Institute of Ecology			NA	male	behindthename.com
633	633	SystBiol	Donovan	Bailey	New Mexico State University			male	male
540	540	PLoSGenetics	Tuuli	Lappalainen	Columbia University			NA	female	behindthename.com
426	426	MolBiolEvol	Michael	Purugganan	New York University			male	male
491	491	PLoSGenetics	Claude	Desplan	New York University			either	either
668	668	SystBiol	Robert	Hirt	Newcastle University			male	male
111	111	Ecology	Brett	McClintock	NOAA			either	either
90	90	Ecology	Elizabeth	Holmes	NOAA			female	female
36	36	EcolApps	Eric	Ward	NOAA			male	male
58	58	Ecology	Paul	Conn	NOAA			male	male
435	435	MolBiolEvol	Nadia	Singh	North Carolina State University			female	female
441	441	MolBiolEvol	Jeffrey	Thorne	North Carolina State University			male	male
768	770	EcolLetters	Nick	Haddad	North Carolina State University			male	male
595	595	PLoSGenetics	Nadia	Singh	North Carolina State University			female	female
549	549	PLoSGenetics	Trudy	Mackay	North Carolina State University			female	female
79	79	Ecology	Jonathan	Grabowski	Northeastern University			male	male
272	272	JEcol	Randall	Hughes	Northeastern University			male	male
93	93	Ecology	A. Randall	Hughes	Northeastern University			NA	male	middle as first
271	271	JEcol	Laura	Huenneke	Northern Arizona University			female	female
780	782	EcolLetters	Nancy	Johnson	Northern Arizona University			female	female
521	521	PLoSGenetics	Peter	Hammerman	Novartis Cambridge			male	male
683	683	SystBiol	John	McCormack	Occidental College			male	male
674	674	SystBiol	Laura	Kubatko	Ohio State University			female	female
644	644	SystBiol	Bryan	Carstens	Ohio State University			male	male
526	526	PLoSGenetics	Anita	Hopper	Ohio State University			female	female
282	282	JEcol	Glenn	Matlack	Ohio University			either	either
320	320	JEcol	Gail	Wilson	Oklahoma State University			either	either
657	657	SystBiol	Mark	Fishbein	Oklahoma State University			male	male
779	781	EcolLetters	Puni	Jeyasingh	Oklahoma State University			NA	NA
97	97	Ecology	Julia	Jones	Oregon State University			female	female
19	19	EcolApps	David	Lytle	Oregon State University			male	male
106	106	Ecology	John	Lambrinos	Oregon State University			male	male
56	56	Ecology	Lorenzo	Ciannelli	Oregon State University			male	male
506	506	PLoSGenetics	Michael	Freitag	Oregon State University			male	male
493	493	PLoSGenetics	Aimee	Dudley	Pacific Northwest Research Institute Seattle			female	female
267	267	JEcol	Dali	Guo	Peking University			NA	female	behindthename.com
579	579	PLoSGenetics	Li-Jia	Qu	Peking University			NA	NA
650	650	SystBiol	Benoit	Dayrat	Penn State			NA	male	behindthename.com
819	821	EcolLetters	Katriona	Shea	Penn State			NA	female	behindthename.com
118	118	Ecology	Sergio	Navarrete	Pontificia Universidad Catolica de Chile			male	male
801	803	EcolLetters	Sergio	Navarrete	Pontificia Universidad Catolica de Chile			male	male
836	838	EcolLetters	Bridgett	VonHoldt	Princeton University			female	female
363	363	MEE	Jessica	Metcalf	Princeton University			female	female
794	796	EcolLetters	Jessica	Metcalf	Princeton University			female	female
565	565	PLoSGenetics	Coleen	Murphy	Princeton University			female	female
601	601	PLoSGenetics	John	Storey	Princeton University			male	male
582	582	PLoSGenetics	Paul	Richardson	Progentech Emeryville			male	male
278	278	JEcol	Emily	Lines	Queen Mary University of London			female	female
192	192	JAnimEcol	Christophe	Eizaguirre	Queen Mary University of London			male	male
43	43	Ecology	Shelley	Arnott	Queen's University			either	either
619	619	PLoSGenetics	Emma	Whitelaw	Queensland Institute of Medical Research			female	female
616	616	PLoSGenetics	Peter	Visscher	Queensland Institute of Medical Research			male	male
830	832	EcolLetters	Nicole	VanDam	Radboud University			female	female
257	257	JEcol	Hans	de Kroon	Radboud University			male	male
114	114	Ecology	Tom	Miller	Rice University			male	male
224	224	JAnimEcol	Volker	Rudolf	Rice University			NA	male	behindthename.com
303	303	JEcol	Charlotte	Seal	Royal Botanic Gardens		UK	female	female
157	157	Ecology	Jacob	Weiner	Royal Veterinary and Agricultural University			male	male
190	190	JAnimEcol	Jenny	Dunn	RSPB			female	female
903	905	GlobalEcolBiogeog	Rachael	Winfree	Rutgers-State University of New Jersey			female	female
15	15	EcolApps	Olaf	Jensen	Rutgers-State University of New Jersey			male	male
697	698	SystBiol	Chris	Randle	Sam Houston State University			either	either
904	906	GlobalEcolBiogeog	Xiaofeng	Xu	San Diego State University			NA	NA
596	596	PLoSGenetics	Giorgio	Sirugo	San Pietro Fatebenefratelli Hospital Rome			male	male
894	896	GlobalEcolBiogeog	Brody	Sandel	Santa Clara University			male	male
679	679	SystBiol	Leonardo	Martins	Sao Paula State University			male	male
406	406	MolBiolEvol	Hideki	Innan	School of Advanced Sciences			NA	male	behindthename.com
31	31	EcolApps	Brice	Semmens	Scripps Institute of Oceanography			male	male
8	8	EcolApps	Paul	Dayton	Scripps Institute of Oceanography			male	male
466	466	PLoSGenetics	David	Beier	Seattle Children's Research Institute			male	male
853	855	GlobalEcolBiogeog	Katrin	Bohning-Gaese	Senckenberg Biodiversity and Climate Research Center			NA	female	behindthename.com
160	160	Ecology	Tony	Williams	Simon Fraser University			either	either
362	362	MEE	Jana	McPherson	Simon Fraser University			female	female
795	797	EcolLetters	Arne	Mooers	Simon Fraser University			male	male
380	380	MEE	John	Reynolds	Simon Fraser University			male	male
361	361	MEE	Sean	McMahon	Smithsonian Environmental Research Center			either	either
638	638	SystBiol	Sean	Brady	Smithsonian Institution			either	either
879	881	GlobalEcolBiogeog	Kate	Lyons	Smithsonian Institution			female	female
104	104	Ecology	Conrad	Labandeira	Smithsonian Institution			male	male
165	165	Ecology	S. Joseph	Wright	Smithsonian Tropical Research Institute			NA	male	first alone
162	162	Ecology	Michael	Wimberly	South Dakota State University			male	male
630	630	SystBiol	Frank	Anderson	Southern illinois University			either	either
234	234	JEcol	David	Gibson	Southern illinois University			male	male
568	568	PLoSGenetics	Joseph	Opferman	St Jude Children's Research Hospital			male	male
557	557	PLoSGenetics	Peter	McKinnon	St Jude Children's Research Hospital			male	male
153	153	Ecology	Thomas	Valone	St. Louis University			male	male
514	514	PLoSGenetics	Henry	Greely	Stanford Law School			male	male
403	403	MolBiolEvol	Brenna	Henn***	Stanford University			female	female
751	753	EcolLetters	Giulio	DeLeo	Stanford University			NA	male	behindthename.com
760	762	EcolLetters	Tadashi	Fukami	Stanford University			NA	male	behindthename.com
503	503	PLoSGenetics	James	Ford	Stanford University School of Medicine			male	male
597	597	PLoSGenetics	Michael	Snyder	Stanford University School of Medicine			male	male
548	548	PLoSGenetics	Bingwei	Lu	Stanford University School of Medicine			NA	either	themeaningofthename.com
474	474	PLoSGenetics	Carlos	Bustamante	Stanford University			male	male
574	574	PLoSGenetics	Dmitri	Petrov	Stanford University			male	male
578	578	PLoSGenetics	Jonathan	Pritchard	Stanford University			male	male
611	611	PLoSGenetics	Hua	Tang	Stanford University			NA	either	behindthename.com
748	750	EcolLetters	Jean	Clobert	Station d'Ecologie Experimentale du CNRS			either	either
443	443	MolBiolEvol	John	True	Stony Brook University			male	male
767	769	EcolLetters	Jessica	Gurevitch	Stony Brook University			female	female
2	2	EcolApps	Stephen	Baines	Stony Brook University			male	male
799	801	EcolLetters	Stephen	Munch	Stony Brook University			male	male
522	522	PLoSGenetics	R. Scott	Hawley	Stowers Institute of Medical Research			NA	male	first alone
34	34	EcolApps	John	Stella	SUNY College of Environmental Science and Forestry			male	male
178	178	JAnimEcol	Luca	Börger	Swansea University			NA	either	behindthename.com
330	330	MEE	Luca	Börger	Swansea University			NA	either	behindthename.com
318	318	JEcol	David	Wardle	Swedish University of Agricultural Sciences			male	male
113	113	Ecology	Daniel	Metcalfe	Swedish University of Agricultural Sciences			either	either
535	535	PLoSGenetics	Claudia	Köhler	Swedish University of Agricultural Sciences			female	female
263	263	JEcol	Jason	Fridley	Syracuse University			male	male
425	425	MolBiolEvol	Tal	Pupko	Tel Aviv University			NA	either	behindthename.com
852	854	GlobalEcolBiogeog	Johnathan	Belmaker	Tel Aviv University			male	male
737	739	EcolLetters	Frida	Ben-Ami	Tel Aviv University			NA	female	behindthename.com
144	144	Ecology	Lewi	Stone	Tel Aviv University			NA	male	behindthename.com
212	212	JAnimEcol	Shai	Meiri	Tel Aviv University			NA	male	behindthename.com
882	884	GlobalEcolBiogeog	Shai	Meiri	Tel Aviv University			NA	male	behindthename.com
411	411	MolBiolEvol	Sergei	Kosakovsky Pond	Temple University			male	male
402	402	MolBiolEvol	S. Blair	Hedges*	Temple University			NA	either	behindthename.com
412	412	MolBiolEvol	Sudhir	Kumar**	Temple University			NA	male	behindthename.com
720	722	SystBiol	Tiffani	Williams	Texas A&M University			female	female
37	37	EcolApps	Bradford	Wilcox	Texas A&M University			male	male
131	131	Ecology	Jay	Rooker	Texas A&M University			male	male
163	163	Ecology	Kirk	Winemiller	Texas A&M University			male	male
177	177	JAnimEcol	Spencer	Behmer	Texas A&M University			male	male
302	302	JEcol	Susan	Schwinning	Texas State University			female	female
581	581	PLoSGenetics	Wolf	Reik	Babraham Institute			male	male
573	573	PLoSGenetics	Steven	Petrou	The Florey Institute of Neuroscience and Mental Health Melbourne			male	male
559	559	PLoSGenetics	Eric	Miska	University of Cambridge			male	male
571	571	PLoSGenetics	Christopher	Pearson	The Hospital for Sick Children			male	male
489	489	PLoSGenetics	Gregory	Cox	Jackson Lab			male	male
584	584	PLoSGenetics	Derry	Roopenian	Jackson Lab			NA	male	behindthename.com
594	594	PLoSGenetics	Tricia	Serio	University of Arizona			female	female
487	487	PLoSGenetics	Gregory	Copenhaver	University of North Carolina Chapel Hill			male	male
592	592	PLoSGenetics	Jeff	Sekelsky	University of North Carolina Chapel Hill			male	male
618	618	PLoSGenetics	Christine	Wells	University of Queensland			female	female
507	507	PLoSGenetics	Danielle	Garsin	University of Texas Health Science Center			female	female
500	500	PLoSGenetics	Aleksandra	Filipovska	The University of Western Australia Nedlands			NA	female	behindthename.com
439	439	MolBiolEvol	Koichiro	Tamura	Tokyo Metropolitan University			NA	NA
191	191	JAnimEcol	Audrey	Dussutour	Toulouse University			female	female
416	416	MolBiolEvol	Aoife	McLysaght*	Trinity College			NA	female	behindthename.com
247	247	JEcol	Yvonne	Buckley	Trinity College Dublin			female	female
61	61	Ecology	Elizabeth	Crone	Tufts University			female	female
187	187	JAnimEcol	Elizabeth	Derryberry	Tulane University			female	female
262	262	JEcol	Emily	Farrer	Tulane University			female	female
23	23	EcolApps	Christer	Nilsson	Umea University			NA	male	behindthename.com
287	287	JEcol	Christer	Nilsson	Umea University			NA	male	behindthename.com
297	297	JEcol	Julieta	Rosell	UNAM		Mexico	female	female
870	872	GlobalEcolBiogeog	Alberto	Jimenez-Valverde	Universidad de Alcala			male	male
763	765	EcolLetters	Jose Maria	Gomez	Universidad De Granada			NA	NA
476	476	PLoSGenetics	Josep	Casadesús	Universidad de Sevilla			NA	male	behindthename.com
223	223	JAnimEcol	Mariano	Rodriguez-Cabal	Universidad del Comahue			NA	male	behindthename.com
731	733	EcolLetters	Hector	Arita	Universidad Nacional Autonoma de Mexico			male	male
893	895	GlobalEcolBiogeog	Adriana	Ruggiero	Universidad Nacional del Comahue			female	female
286	286	JEcol	Gabriela	Nardoto	Universidade de Brasilia			female	female
756	758	EcolLetters	Dieter	Ebert	Universitat Basel			male	male
421	421	MolBiolEvol	Katja	Nowick	Universitat Leipzig			NA	female	behindthename.com
816	818	EcolLetters	Christoph	Scherber	Universitat Munster			male	male
645	645	SystBiol	Marta	Casanellas	Universitat Politecnica de Catalunya			female	female
821	823	EcolLetters	Gabriele	Sorci	Universite de bourgogne			male	male
637	637	SystBiol	Bastien	Boussau	Universite Lyon			NA	male	behindthename.com
356	356	MEE	Nicolas	Lecomte	Universite de Moncton			male	male
797	799	EcolLetters	David	Mouillot	Universite de Montpellier			male	male
878	880	GlobalEcolBiogeog	Fabien	Leprieur	Universite de Montpellier			NA	male	behindthename.com
210	210	JAnimEcol	Anne	Loison	Universite de Savoie			female	female
834	836	EcolLetters	Mark	Vellend	Universite de Sherbrooke			male	male
764	766	EcolLetters	Dominique	Gravel	Universite du Quebec a Rimouski			either	either
366	366	MEE	Tamara	Münkemüller	Universite Joseph Fourier			female	female
400	400	MolBiolEvol	Manolo	Gouy*	Universite Lyon			NA	male	behindthename.com
555	555	PLoSGenetics	Ivan	Matic	Universite Paris Descartes			male	male
750	752	EcolLetters	Franck	Courchamp	Universite Paris-Sud			NA	male	behindthename.com
227	227	JAnimEcol	Elisa	Thebault	Universite Pierre et Marie Curie			female	female
678	678	SystBiol	David	Marshall	Universiti Brunei Darussalam		Brunei	male	male
222	222	JAnimEcol	John	Quinn	University College Cork			male	male
440	440	MolBiolEvol	Emma	Teeling	University College Dublin			female	female
475	475	PLoSGenetics	Geraldine	Butler	University College Dublin			female	female
352	352	MEE	Kate	Jones	University College London			female	female
781	783	EcolLetters	Kate	Jones	University College London			female	female
367	367	MEE	David	Murrell	University College London			male	male
501	501	PLoSGenetics	Elizabeth	Fisher	University College London			female	female
576	576	PLoSGenetics	Vincent	Plagnol	University College London			male	male
586	586	PLoSGenetics	Mikkel	Schierup	Aarhus University			NA	male	behindthename.com
383	383	MEE	Justin	Travis	University of Aberdeen			either	either
208	208	JAnimEcol	Lesley	Lancaster	University of Aberdeen			either	either
740	742	EcolLetters	Corey	Bradshaw	University of Adelaide			either	either
115	115	Ecology	Randall	Mitchell	University of Akron			male	male
458	458	PLoSGenetics	David	Allison	University of Alabama at Birmingham			male	male
134	134	Ecology	Roger	Ruess	University of Alaska			male	male
22	22	EcolApps	A. David	McGuire	University of Alaska Fairbanks			NA	male	middle as first
712	714	SystBiol	Felix	Sperling	University of Alberta			male	male
248	248	JEcol	James	Cahill	University of Alberta			male	male
770	772	EcolLetters	Fangliang	He	University of Alberta			NA	NA
209	209	JAnimEcol	Subhash	Lele	University of Alberta			NA	male	behindthename.com
895	897	GlobalEcolBiogeog	Ana	Santos	University of Alcala			female	female
885	887	GlobalEcolBiogeog	Miguel	Olalla-Tarraga	University of Alcala			male	male
94	94	Ecology	Jef	Huisman	University of Amsterdam			male	male
155	155	Ecology	Sara	Vicca	University of Antwerp			female	female
296	296	JEcol	Nicole	Rafferty	University of Arizona			female	female
757	759	EcolLetters	Brian	Enquist	University of Arizona			male	male
858	860	GlobalEcolBiogeog	Brian	Enquist	University of Arizona			male	male
839	841	EcolLetters	John	Wiens	University of Arizona			male	male
35	35	EcolApps	Willem	van Leeuwen	University of Arizona			male	male
622	622	PLoSGenetics	Michael	Worobey	University of Arizona			male	male
652	652	SystBiol	Alexei	Drummond	University of Auckland			male	male
624	624	PLoSGenetics	Mihaela	Zavolan	University of Basel			NA	female	behindthename.com
864	866	GlobalEcolBiogeog	John-Arvid	Grytnes	University of Bergen			NA	male	first alone
771	773	EcolLetters	Mikko	Heino	University of Bergen			NA	male	behindthename.com
544	544	PLoSGenetics	Tosso	Leeb	University of Bern			NA	NA
332	332	MEE	Luísa	Carvalheiro	University of Brasilia			NA	female	behindthename.com
378	378	MEE	Sean	Rands	University of Bristol			either	either
196	196	JAnimEcol	Martin	Genner	University of Bristol			male	male
343	343	MEE	Luca	Giuggioli	University of Bristol			NA	either	behindthename.com
730	732	EcolLetters	Amy	Angert	University of British Columbia			female	female
121	121	Ecology	Mary	O'Connor	University of British Columbia			female	female
805	807	EcolLetters	Mary	O'connor	University of British Columbia			female	female
784	786	EcolLetters	John	Klironomos	University of British Columbia			male	male
693	693	SystBiol	Matt	Pennell	University of British Columbia			male	male
891	893	GlobalEcolBiogeog	Jason	Pither	University of British Columbia Okanagan			male	male
237	237	JEcol	Amy	Austin	University of Buenos Aires			female	female
384	384	MEE	Jana	Vamosi	University of Calgary			female	female
434	434	MolBiolEvol	Beth	Shapiro	University of California			female	female
391	391	MolBiolEvol	Miriam	Barlow	University of California			female	female
397	397	MolBiolEvol	Brandon	Gaut	University of California			male	male
404	404	MolBiolEvol	Ryan	Hernandez	University of California			male	male
419	419	MolBiolEvol	Rasmus	Nielsen	University of California			NA	male	behindthename.com
523	523	PLoSGenetics	Lin	He	University of California			either	either
482	482	PLoSGenetics	Gitta	Coaker	University of California			NA	female	behindthename.com
65	65	Ecology	Perry	de Valpine	University of California Berkeley			either	either
46	46	Ecology	John	Battles	University of California Berkeley			male	male
669	669	SystBiol	Sebastian	Höhna	University of California Berkeley			male	male
64	64	Ecology	Todd	Dawson	University of California Berkeley			male	male
884	886	GlobalEcolBiogeog	Naia	Moruerta-Holme	University of California Berkeley			NA	female	behindthename.com
519	519	PLoSGenetics	Sarah	Hake	University of California Berkeley			female	female
534	534	PLoSGenetics	Nicole	King	University of California Berkeley			female	female
567	567	PLoSGenetics	Michael	Nachman	University of California Berkeley			male	male
81	81	Ecology	Brenda	Grewell	University of California Davis			female	female
119	119	Ecology	Gabrielle	Nevitt	University of California Davis			female	female
376	376	MEE	Samantha	Price	University of California Davis			female	female
109	109	Ecology	Sharon	Lawler	University of California Davis			female	female
820	822	EcolLetters	Andrew	Sih	University of California Davis			male	male
47	47	Ecology	Benjamin	Houlton	University of California Davis			male	male
148	148	Ecology	Brian	Todd	University of California Davis			male	male
685	685	SystBiol	Brian	Moore	University of California Davis			male	male
82	82	Ecology	Edwin	Grosholz	University of California Davis			male	male
133	133	Ecology	Jay	Rosenheim	University of California Davis			male	male
727	729	EcolLetters	Marcel	Holyoak	University of California Davis			male	male
810	812	EcolLetters	Marcel	Rejmanek	University of California Davis			male	male
159	159	Ecology	Neal	Williams	University of California Davis			male	male
139	139	Ecology	Sebastian	Schreiber	University of California Davis			male	male
166	166	Ecology	Truman	Young	University of California Davis			male	male
154	154	Ecology	Geerat	Vermeij	University of California Davis			NA	NA
465	465	PLoSGenetics	David	Begun	University of California Davis			male	male
485	485	PLoSGenetics	Graham	Coop	University of California Davis			male	male
536	536	PLoSGenetics	Artyom	Kopp	University of California Davis			NA	male	behindthename.com
42	42	Ecology	Steven	Allison	University of California Irvine			male	male
897	899	GlobalEcolBiogeog	Cascade	Sorte	University of California Irvine			NA	NA
721	723	SystBiol	Felipe	Zapata	University of California Los Angeles			male	male
765	767	EcolLetters	Gregory	Grether	University of California Los Angeles			male	male
629	629	SystBiol	Michael	Alfaro	University of California Los Angeles			male	male
168	168	Ecology	Richard	Zimmer	University of California Los Angeles			male	male
538	538	PLoSGenetics	Leonid	Kruglyak	University of California Los Angeles			male	male
460	460	PLoSGenetics	Utpal	Banerjee	University of California Los Angeles			NA	NA
684	684	SystBiol	Emily Jane	McTavish	University of California Merced			NA	female	first alone
809	811	EcolLetters	Helen	Regan	University of California Riverside			female	female
477	477	PLoSGenetics	Xuemei	Chen	University of California Riverside			NA	NA
355	355	MEE	Carolyn	Kurle	University of California San Diego			female	female
747	749	EcolLetters	Elsa	Cleland	University of California San Diego			female	female
48	48	Ecology	David	Holway	University of California San Diego			male	male
91	91	Ecology	David	Holway	University of California San Diego			male	male
479	479	PLoSGenetics	Andrew	Chisholm	University of California San Diego			male	male
520	520	PLoSGenetics	Bruce	Hamilton	University of California San Diego			male	male
613	613	PLoSGenetics	David	Toczyski	University of California San Francisco			male	male
558	558	PLoSGenetics	Michael	McManus	University of California San Francisco			male	male
550	550	PLoSGenetics	Hiten	Madhani	University of California San Francisco			NA	NA
459	459	PLoSGenetics	Kaveh	Ashrafi	University of California San Francisco			NA	male	behindthename.com
593	593	PLoSGenetics	Licia	Selleri	University of California San Francisco			NA	female	behindthename.com
842	844	EcolLetters	Hilary	Young	University of California Santa Barbara			either	either
860	862	GlobalEcolBiogeog	Erica	Fleishman	University of California Santa Barbara			female	female
98	98	Ecology	Bruce	Kendall	University of California Santa Barbara			male	male
110	110	Ecology	Jonathan	Levine	University of California Santa Barbara			male	male
707	708	SystBiol	Beth	Shapiro	University of California Santa Cruz			female	female
813	815	EcolLetters	Kristen	Ruegg	University of California Santa Cruz			female	female
161	161	Ecology	Christopher	Wilmers	University of California Santa Cruz			male	male
52	52	Ecology	Mark	Carr	University of California Santa Cruz			male	male
99	99	Ecology	A. Marm	Kilpatrick	University of California Santa Cruz			NA	NA
78	78	Ecology	Gregory	Gilbert	University of California Santa Cruz			NA	male	behindthename.com
456	456	PLoSGenetics	Julie	Ahringer	University of Cambridge			either	either
498	498	PLoSGenetics	Anne	Ferguson-Smith	University of Cambridge			female	female
336	336	MEE	Matthew	Davey	University of Cambridge			male	male
225	225	JAnimEcol	Daniel	Stouffer	University of Canterbury			either	either
375	375	MEE	Tim	Poisot	University of Canterbury			either	either
228	228	JAnimEcol	Jason	Tylianakis	University of Canterbury			male	male
312	312	JEcol	Matthew	Turnbull	University of Canterbury			male	male
394	394	MolBiolEvol	Anna	Di Rienzo	University of Chicago			female	female
420	420	MolBiolEvol	John	Novembre	University of Chicago			male	male
431	431	MolBiolEvol	Ilya	Ruvinsky	University of Chicago			NA	male	behindthename.com
841	843	EcolLetters	Tim	Wootton	University of Chicago			either	either
631	631	SystBiol	Kenneth	Angielczyk	University of Chicago			male	male
492	492	PLoSGenetics	Anna	Di Rienzo	University of Chicago			female	female
602	602	PLoSGenetics	Barbara	Stranger	University of Chicago			female	female
824	826	EcolLetters	Katharine	Suding	University of Colorado			female	female
708	709	SystBiol	Stacey	Smith	University of Colorado			female	female
759	761	EcolLetters	Noah	Fierer	University of Colorado			male	male
151	151	Ecology	Mark	Urban	University of Connecticut			male	male
874	876	GlobalEcolBiogeog	Sally	Keith	University of Copenhagen			female	female
120	120	Ecology	David	Nogues-Bravo	University of Copenhagen			male	male
854	856	GlobalEcolBiogeog	Michael	Borregaard	University of Copenhagen			male	male
172	172	JAnimEcol	Nate	Sanders	University of Copenhagen			male	male
204	204	JAnimEcol	Andrew	Jackson	University of Dublin			male	male
197	197	JAnimEcol	Jennifer	Gill	University of East Anglia			female	female
739	741	EcolLetters	Andrew	Bourke	University of East Anglia			male	male
238	238	JEcol	Anthony	Davy	University of East Anglia			male	male
387	387	MEE	Doug	Yu	University of East Anglia			male	male
219	219	JAnimEcol	Ally	Phillimore	University of Edinburgh			female	female
351	351	MEE	Susan	Johnston	University of Edinburgh			female	female
658	658	SystBiol	Peter	Foster	University of Edinburgh			male	male
230	230	JAnimEcol	Frank	van Veen	University of Exeter			either	either
755	757	EcolLetters	Regan	Early	University of Exeter			either	either
347	347	MEE	Dave	Hodgson	University of Exeter			male	male
773	775	EcolLetters	Dave	Hodgson	University of Exeter			male	male
774	776	EcolLetters	David	Hosken	University of Exeter			male	male
181	181	JAnimEcol	Jason	Chapman	University of Exeter			male	male
295	295	JEcol	Michael	Proctor	University of Exeter			male	male
417	417	MolBiolEvol	Connie	Mulligan	University of Florida			either	either
124	124	Ecology	Todd	Palmer	University of Florida			male	male
122	122	Ecology	Madan	Oli	University of Florida			NA	male	behindthename.com
615	615	PLoSGenetics	Patrick	Viollier	University of Geneva Medical School			male	male
490	490	PLoSGenetics	Emmanouil	Dermitzakis	University of Geneva Medical School			NA	male	behindthename.com
132	132	Ecology	Amy	Rosemond	University of Georgia			female	female
322	322	JEcol	Nina	Wurzburger	University of Georgia			female	female
724	726	EcolLetters	Vanessa	Ezenwa	University of Georgia			female	female
743	745	EcolLetters	James	Byers	University of Georgia			male	male
754	756	EcolLetters	John	Drake	University of Georgia			male	male
812	814	EcolLetters	Pejman	Rohani	University of Georgia			NA	male	behindthename.com
556	556	PLoSGenetics	Rodney	Mauricio	University of Georgia			male	male
467	467	PLoSGenetics	Casey	Bergman	University of Georgia			either	either
125	125	Ecology	Steven	Pennings	University of Georgia Marine Institute			male	male
733	735	EcolLetters	Sonya	Auer	University of Glasgow			female	female
358	358	MEE	Jason	Matthiopoulos	University of Glasgow			male	male
741	743	EcolLetters	Ulrich	Brose	University of Gottingen			male	male
758	760	EcolLetters	Rampal	Etienne	University of Groningen			NA	NA
279	279	JEcol	Andrew	MacDougall	University of Guelph			male	male
195	195	JAnimEcol	John	Fryxell	University of Guelph			male	male
803	805	EcolLetters	Ryan	Norris	University of Guelph			male	male
791	793	EcolLetters	Hafiz	Maherali	University of Guelph			NA	male	behindthename.com
88	88	Ecology	Mark	Hixon	University of Hawaii			male	male
207	207	JAnimEcol	Anna	Kuparinen	University of Helsinki			female	female
896	898	GlobalEcolBiogeog	Janne	Soininen	University of Helsinki			NA	NA
806	808	EcolLetters	Otso	Ovaskainen	University of Helsinki			NA	male	behindthename.com
583	583	PLoSGenetics	Samuli	Ripatti	University of Helsinki			NA	male	behindthename.com
664	664	SystBiol	Luke	Harmon	University of Idaho			male	male
769	771	EcolLetters	Luke	Harmon	University of Idaho			male	male
123	123	Ecology	Ken	Paige	University of Illinois			male	male
92	92	Ecology	Feng Sheng	Hu	University of Illinois			NA	NA
680	680	SystBiol	Roberta	Mason-Gamer	University of Illinois at Chicago			female	female
671	671	SystBiol	Boris	Igic	University of Illinois at Chicago			male	male
603	603	PLoSGenetics	Lisa	Stubbs	University of Illinois			female	female
670	670	SystBiol	Mark	Holder	University of Kansas			male	male
661	661	SystBiol	Richard	Glor	University of Kansas			male	male
709	711	SystBiol	W. Leo	Smith	University of Kansas			NA	male	first alone
359	359	MEE	Rachel	McCrea	University of Kent			female	female
112	112	Ecology	Rebecca	McCulley	University of Kentucky			female	female
283	283	JEcol	Rebecca	McCulley	University of Kentucky			female	female
838	840	EcolLetters	David	Westneat	University of Kentucky			male	male
865	867	GlobalEcolBiogeog	Antoine	Guisan	University of Lausanne			male	male
807	809	EcolLetters	John	Pannell	University of Lausanne			male	male
189	189	JAnimEcol	Alison	Dunn	University of Leeds			female	female
725	727	EcolLetters	Jonathan	Chase	University of Leipzig			male	male
274	274	JEcol	Hans	Jacquemyn	University of Leuven			male	male
509	509	PLoSGenetics	Michel	Georges	University of Liège			either	either
890	892	GlobalEcolBiogeog	Daniel	Pincheira-Donoso	University of Lincoln			either	either
184	184	JAnimEcol	Sheena	Cotter	University of Lincoln			female	female
194	194	JAnimEcol	Andy	Fenton	University of Liverpool			either	either
217	217	JAnimEcol	Kate	Parr	University of Liverpool			female	female
220	220	JAnimEcol	Stewart	Plaistow	University of Liverpool			male	male
171	171	JAnimEcol	Jean-Michel	Gaillard	Universite Lyon			NA	male	first alone
264	264	JEcol	Jacquelyn	Gill	University of Maine			female	female
843	845	GlobalEcolBiogeog	Brian	McGill	University of Maine			male	male
258	258	JEcol	Franciska	De Vries	University of Manchester			female	female
235	235	JEcol	Richard	Bardgett	University of Manchester			male	male
734	736	EcolLetters	Richard	Bardgett	University of Manchester			male	male
83	83	Ecology	Daniel	Gruner	University of Maryland			either	either
660	660	SystBiol	Joe	Gillespie	University of Maryland			male	male
103	103	Ecology	Nathan	Kraft	University of Maryland			male	male
508	508	PLoSGenetics	Ronald	Gartenhaus	University of Maryland			male	male
241	241	JEcol	Peter	Alpert	University of Massachusetts			male	male
40	40	Ecology	Lynn	Adler	University of Massachusetts Amherst			either	either
108	108	Ecology	Michael	Lavine	University of Massachusetts Amherst			male	male
700	701	SystBiol	Liam	Revell	University of Massachusetts Boston			male	male
344	344	MEE	Nick	Golding	University of Melbourne			male	male
317	317	JEcol	Peter	Vesk	University of Melbourne			male	male
566	566	PLoSGenetics	Amanda	Myers	University of Miami			female	female
449	449	MolBiolEvol	Patricia	Wittkopp	University of Michigan			female	female
453	453	MolBiolEvol	George	Zhang*	University of Michigan			either	either
126	126	Ecology	Ivette	Perfecto	University of Michigan			female	female
211	211	JAnimEcol	Katharine	Marske	University of Michigan			female	female
186	186	JAnimEcol	Ben	Dantzer	University of Michigan			male	male
7	7	EcolApps	William	Currie	University of Michigan			male	male
626	626	PLoSGenetics	Jianzhi	Zhang	University of Michigan			NA	NA
478	478	PLoSGenetics	Vivian	Cheung	University of Michigan			female	female
49	49	Ecology	Elizabeth	Borer	University of Minnesota			female	female
54	54	Ecology	Jeannine	Cavender-Bares	University of Minnesota			female	female
817	819	EcolLetters	Eric	Seabloom	University of Minnesota			male	male
635	635	SystBiol	Keith	Barker	University of Minnesota			male	male
569	569	PLoSGenetics	Harry	Orr	University of Minnesota			male	male
600	600	PLoSGenetics	Nathan	Springer	University of Minnesota			male	male
89	89	Ecology	Jason	Hoeksema	University of Mississippi			male	male
699	700	SystBiol	Susanne	Renner	University of Missouri Saint Louis			female	female
85	85	Ecology	Mark	Hebblewhite	University of Montana			male	male
651	651	SystBiol	Frédéric	Delsuc	Universite de Montpellier 2			NA	male	behindthename.com
275	275	JEcol	Etienne	Laliberté	University of Montreal			male	male
423	423	MolBiolEvol	John	Parsch	University of Munich			male	male
393	393	MolBiolEvol	Juliette	de Meaux	University of Munster			female	female
471	471	PLoSGenetics	Jürgen	Brosius	University of Munster			NA	male	behindthename.com
785	787	EcolLetters	Johannes	Knops	University of Nebraska			male	male
827	829	EcolLetters	Ted	Turlings	University of Neuchatel			either	either
68	68	Ecology	Lee	Dyer	University of Nevada Reno			either	either
74	74	Ecology	Matthew	Forister	University of Nevada Reno			male	male
77	77	Ecology	Serita	Frey	University of New Hampshire			NA	female	behindthename.com
319	319	JEcol	Kenneth	Whitney	University of New Mexico			male	male
33	33	EcolApps	Robert	Sinsabaugh	University of New Mexico			male	male
883	885	GlobalEcolBiogeog	Angela	Moles	University of New South Wales			female	female
385	385	MEE	David	Warton	University of New South Wales			male	male
143	143	Ecology	Peter	Steinberg	University of New South Wales			male	male
245	245	JEcol	Stephen	Bonser	University of New South Wales			male	male
255	255	JEcol	Will	Cornwell	University of New South Wales			male	male
868	870	GlobalEcolBiogeog	Allen	Hurlbert	University of North Carolina Chapel Hill			male	male
50	50	Ecology	John	Bruno	University of North Carolina Chapel Hill			male	male
205	205	JAnimEcol	Sissel	Jentoft	University of Norway			NA	female	behindthename.com
848	850	GlobalEcolBiogeog	Adam	Algar	University of Nottingham			male	male
845	847	GlobalEcolBiogeog	Richard	Field	University of Nottingham			male	male
39	39	EcolApps	Xiangming	Xiao	University of Oklahoma			NA	NA
738	740	EcolLetters	Bernd	Blasius	University of Oldenburg			male	male
325	325	JEcol	Gerhard	Zotz	University of Oldenburg			male	male
87	87	Ecology	Helmut	Hillebrand	University of Oldenburg			NA	male	behindthename.com
726	728	EcolLetters	Helmut	Hillebrand	University of Oldenburg			NA	male	behindthename.com
140	140	Ecology	Alan	Shanks	University of Oregon			male	male
346	346	MEE	Thomas	Hansen	University of Oslo			male	male
715	717	SystBiol	Torsten	Struck	University of Oslo			NA	male	behindthename.com
641	641	SystBiol	David	Bryant	University of Otago			male	male
673	673	SystBiol	Martyn	Kennedy	University of Otago			male	male
382	382	MEE	Matt	Schofield	University of Otago			male	male
711	713	SystBiol	Matthew	Spencer	University of Otago			male	male
213	213	JAnimEcol	Julie	Morand-Ferron	University of Ottawa			either	either
75	75	Ecology	Jessica	Forrest	University of Ottawa			female	female
846	848	GlobalEcolBiogeog	David	Currie	University of Ottawa			male	male
877	879	GlobalEcolBiogeog	Jeremy	Kerr	University of Ottawa			male	male
632	632	SystBiol	Stephane	Aris-Brosou	University of Ottawa			NA	either	behindthename.com
369	369	MEE	Jari	Oksanen	University of Oulu		Finland	NA	male	behindthename.com
722	724	EcolLetters	Tim	Coulson	University of Oxford			either	either
778	780	EcolLetters	Elisabeth	Jeffers	University of Oxford			female	female
183	183	JAnimEcol	Sonya	Clegg	University of Oxford			female	female
269	269	JEcol	Andrew	Hector	University of Oxford			male	male
170	170	JAnimEcol	Ben	Sheldon	University of Oxford			male	male
863	865	GlobalEcolBiogeog	Rich	Grenyer	University of Oxford			male	male
176	176	JAnimEcol	Ronald	Bassar	University of Oxford			male	male
620	620	PLoSGenetics	Andrew	Wilkie	University of Oxford			male	male
554	554	PLoSGenetics	Jonathan	Marchini	University of Oxford			male	male
454	454	PLoSGenetics	A. Aziz	Aboobaker	University of Oxford			NA	NA
745	747	EcolLetters	Brenda	Casper	University of Pennsylvania			female	female
462	462	PLoSGenetics	Marisa	Bartolomei	University of Pennsylvania			female	female
563	563	PLoSGenetics	Mary	Mullins	University of Pennsylvania			female	female
599	599	PLoSGenetics	Nancy	Spinner	University of Pennsylvania			female	female
612	612	PLoSGenetics	Sarah	Tishkoff	University of Pennsylvania			female	female
472	472	PLoSGenetics	Christopher	Brown	University of Pennsylvania			male	male
53	53	Ecology	Walter	Carson	University of Pittsburgh			male	male
251	251	JEcol	Walter	Carson	University of Pittsburgh			male	male
353	353	MEE	Steve	Kembel	University of Quebec at Montreal			male	male
337	337	MEE	Diana	Fisher	University of Queensland			female	female
793	795	EcolLetters	Margaret	Mayfield	University of Queensland			female	female
881	883	GlobalEcolBiogeog	Margaret	Mayfield	University of Queensland			female	female
887	889	GlobalEcolBiogeog	John	Pandolfi	University of Queensland			male	male
798	800	EcolLetters	Peter	Mumby	University of Queensland			male	male
872	874	GlobalEcolBiogeog	Salit	Kark	University of Queensland			NA	NA
350	350	MEE	Louise	Johnson	University of Reading			female	female
321	321	JEcol	Scott	Wilson	University of Regina			male	male
146	146	Ecology	Carol	Thornber	University of Rhode Island			female	female
310	310	JEcol	Carol	Thornber	University of Rhode Island			female	female
127	127	Ecology	Evan	Preisser	University of Rhode Island			male	male
849	851	GlobalEcolBiogeog	Andres	Baselga	University of Santiago de compostela			male	male
329	329	MEE	Andrés	Baselga	University of Santiago de compostela			NA	male	behindthename.com
261	261	JEcol	David	Edwards	University of Sheffield			male	male
249	249	JEcol	Duncan	Cameron	University of Sheffield			male	male
182	182	JAnimEcol	Dylan	Childs	University of Sheffield			male	male
900	902	GlobalEcolBiogeog	Gavin	Thomas	University of Sheffield			male	male
277	277	JEcol	John	Lee	University of Sheffield			male	male
859	861	GlobalEcolBiogeog	Karl	Evans	University of Sheffield			male	male
236	236	JEcol	Mark	Rees	University of Sheffield			male	male
379	379	MEE	Mark	Rees	University of Sheffield			male	male
339	339	MEE	Rob	Freckleton	University of Sheffield			male	male
815	817	EcolLetters	Rob	Salguero-gomez	University of Sheffield			male	male
299	299	JEcol	Roberto	Salguero-Gómez	University of Sheffield			male	male
232	232	JAnimEcol	Tom	Webb	University of Sheffield			male	male
70	70	Ecology	Marco	Festa-Bianchet	University of Sherbrooke			male	male
218	218	JAnimEcol	Fanie	Pelletier	University of Sherbrooke			NA	NA
804	806	EcolLetters	Vojtech	Novotny	University of South Bohemia			NA	male	behindthename.com
198	198	JAnimEcol	Blaine	Griffen	University of South Carolina			male	male
260	260	JEcol	Andrew	Dyer	University of South Carolina Aiken			male	male
76	76	Ecology	Gordon	Fox	University of South Florida			male	male
850	852	GlobalEcolBiogeog	Amanda	Bates	University of Southampton			female	female
214	214	JAnimEcol	Becky	Morris	University of Southampton			female	female
252	252	JEcol	Jane	Catford	University of Southampton			female	female
844	846	GlobalEcolBiogeog	Maria	Dornelas	University of St. Andrews			female	female
365	365	MEE	Michael	Morrissey	University of St. Andrews			male	male
340	340	MEE	Oscar	Gaggiotti	University of St. Andrews			male	male
215	215	JAnimEcol	Rachel	Norman	University of Stirling			female	female
313	313	JEcol	Michael	Usher	University of Stirling			male	male
200	200	JAnimEcol	Peter	Hambäck	University of Stockholm			male	male
307	307	JEcol	David	Streeter	University of Sussex			male	male
643	643	SystBiol	Thomas	Buckley	University of Sydney			male	male
304	304	JEcol	Marina	Semchenko	University of Tartu			female	female
871	873	GlobalEcolBiogeog	Greg	Jordan	University of Tasmania			male	male
646	646	SystBiol	Michael	Charleston	University of Tasmania			male	male
57	57	Ecology	Aimee	Classen	University of Tennessee			female	female
689	689	SystBiol	Brian	O'Meara	University of Tennessee			male	male
135	135	Ecology	Nathan	Sanders	University of Tennessee			male	male
448	448	MolBiolEvol	Claus	Wilke	University of Texas			male	male
766	768	EcolLetters	James	Grover	University of Texas Arlington			male	male
84	84	Ecology	Christine	Hawkes	University of Texas			female	female
305	305	JEcol	Richard	Shefferson	University of Tokyo			male	male
407	407	MolBiolEvol	David	Irwin	University of Toronto			male	male
451	451	MolBiolEvol	Stephen	Wright	University of Toronto			male	male
156	156	Ecology	Helene	Wagner	University of Toronto			female	female
101	101	Ecology	Peter	Kotanen	University of Toronto			male	male
861	863	GlobalEcolBiogeog	Marie-Jose	Fortin	University of Toronto			NA	female	first alone
517	517	PLoSGenetics	David	Guttman	University of Toronto			male	male
386	386	MEE	Nigel	Yoccoz	University of Tromso			male	male
357	357	MEE	Erica	Leder	University of Turku			female	female
377	377	MEE	Satu	Ramula	University of Turku			NA	female	behindthename.com
206	206	JAnimEcol	Frank	Johansson	University of Umea			either	either
728	730	EcolLetters	Frederick	Adler	University of Utah			male	male
499	499	PLoSGenetics	Cédric	Feschotte	University of Utah			NA	male	behindthename.com
4	4	EcolApps	Alison	Brody	University of Vermont			female	female
364	364	MEE	Jane	Molofsky	University of Vermont			female	female
63	63	Ecology	Anthony	D'Amato	University of Vermont			male	male
695	695	SystBiol	David	Posada	University of Vigo			male	male
107	107	Ecology	Daniel	Laughlin	University of Waikato			either	either
360	360	MEE	Greg	McInerny	University of Warwick			male	male
455	455	PLoSGenetics	Mark	Achtman	University of Warwick			male	male
389	389	MolBiolEvol	Joshua	Akey	University of Washington			male	male
138	138	Ecology	Daniel	Schindler	University of Washington			either	either
742	744	EcolLetters	Lauren	Buckley	University of Washington			either	either
221	221	JAnimEcol	Laura	Prugh	University of Washington			female	female
38	38	EcolApps	Aaron	Wirsing	University of Washington			male	male
675	675	SystBiol	Adam	Leache	University of Washington			male	male
21	21	EcolApps	John	Marzluff	University of Washington			male	male
787	789	EcolLetters	Josh	Lawler	University of Washington			male	male
25	25	EcolApps	Julian	Olden	University of Washington			male	male
608	608	PLoSGenetics	Holly	Tabor	University of Washington			either	either
580	580	PLoSGenetics	Christine	Queitsch	University of Washington			female	female
551	551	PLoSGenetics	Nancy	Maizels	University of Washington			female	female
457	457	PLoSGenetics	Joshua	Akey	University of Washington			male	male
527	527	PLoSGenetics	Marshall	Horwitz	University of Washington			male	male
642	642	SystBiol	Rob Jr.	Bryson	University of Washington			NA	male	first alone
185	185	JAnimEcol	Kim	Cuddington	University of Waterloo			either	either
167	167	Ecology	Liana	Zanette	University of Western Ontario			female	female
86	86	Ecology	Hugh	Henry	University of Western Ontario			male	male
424	424	MolBiolEvol	Nicole	Perna***	University of Wisconsin			female	female
710	712	SystBiol	Claudia	Solis-Lemus	University of Wisconsin			female	female
11	11	EcolApps	Claudio	Gratton	University of Wisconsin			male	male
840	842	EcolLetters	John	Williams	University of Wisconsin			male	male
28	28	EcolApps	Jonathan	Pauli	University of Wisconsin			male	male
128	128	Ecology	Kenneth	Raffa	University of Wisconsin			male	male
570	570	PLoSGenetics	Bret	Payseur	University of Wisconsin			male	male
372	372	MEE	Francesca	Parrini	University of Witwatersrand		South Africa	female	female
158	158	Ecology	David	Williams	University of Wyoming			male	male
10	10	EcolApps	Jacob	Goheen	University of Wyoming			male	male
772	774	EcolLetters	Jane	Hill	University of York			female	female
687	687	SystBiol	David	Morrison	Uppsala University			male	male
528	528	PLoSGenetics	Diarmaid	Hughes	Uppsala University			NA	male	behindthename.com
345	345	MEE	Sarah	Goslee	USDA ARS			female	female
20	20	EcolApps	Bruce	Marcot	USDA Forest Service			male	male
32	32	EcolApps	Carolyn Hull	Sieg	USDA Forest Service			NA	female	first alone
27	27	EcolApps	Yude	Pan	USDA Forest Service			NA	NA
788	790	EcolLetters	Andrew	Liebold	USDA Forest Service Northern Research Station			male	male
16	16	EcolApps	Fred	Johnson	USGS			either	either
129	129	Ecology	Sasha	Reed	USGS			either	either
18	18	EcolApps	Ilsa	Kuffner	USGS			female	female
26	26	EcolApps	Sara	Oyler-McCance	USGS			female	female
3	3	EcolApps	John	Bradford	USGS			male	male
137	137	Ecology	John	Sauer	USGS			male	male
786	788	EcolLetters	Kevin	Lafferty	USGS Chanel Islands Field Station			male	male
105	105	Ecology	Kevin	Lafferty	USGS Chanel Islands Field Station			male	male
732	734	EcolLetters	Lisa	Aubry	Utah State University			female	female
175	175	JAnimEcol	Lise	Aubry	Utah State University			female	female
41	41	Ecology	Peter	Adler	Utah State University			male	male
141	141	Ecology	Jeffrey	Shima	Victoria University of Wellington			male	male
164	164	Ecology	Heiko	Wittmer	Victoria University of Wellington			NA	male	behindthename.com
55	55	Ecology	Samantha	Chapman	Villanova University			female	female
666	666	SystBiol	Khidir	Hilu	Virginia Tech			NA	NA
783	785	EcolLetters	David	Kleijn	Wageningen University			male	male
349	349	MEE	Patrick	Jansen	Wageningen University			male	male
326	326	JEcol	Pieter	Zuidema	Wageningen University			male	male
285	285	JEcol	Liesje	Mommer	Wageningen University			NA	female	behindthename.com
562	562	PLoSGenetics	Gloria	Muday	Wake Forest University			female	female
280	280	JEcol	Richard	Mack	Washington State University			male	male
142	142	Ecology	William	Snyder	Washington State University			male	male
69	69	Ecology	R. David	Evans	Washington State University			NA	male	first alone
545	545	PLoSGenetics	Petra Anne	Levin	Washington University			NA	female	behindthename.com
609	609	PLoSGenetics	Paul	Taghert	Washington University School of Medicine			male	male
497	497	PLoSGenetics	Justin	Fay	Washington University School of Medicine			either	either
494	494	PLoSGenetics	Susan	Dutcher	Washington University School of Medicine			female	female
502	502	PLoSGenetics	Jonathan	Flint	Wellcome Trust Centre for Human Genetics			male	male
625	625	PLoSGenetics	Eleftheria	Zeggini	Wellcome Trust Sanger Institute			NA	female	behindthename.com
315	315	JEcol	Nicole	van Dam	Western Washington University			female	female
24	24	EcolApps	Tim	O'Brien	Wildlife Conservation Society			either	either
782	784	EcolLetters	Ferenc	Jordan	Wissenschaftskolleg zu Berlin			NA	male	behindthename.com
29	29	EcolApps	Derric	Pennington	World Wildlife Fund-US			NA	NA
488	488	PLoSGenetics	Chris	Cotsapas	Yale University			either	either
447	447	MolBiolEvol	Gunter	Wagner*	Yale University			male	male
442	442	MolBiolEvol	Jeffrey	Townsend***	Yale University			male	male
749	751	EcolLetters	Liza	Comita	Yale University			female	female
833	835	EcolLetters	David	Vasseur	Yale University			male	male
717	719	SystBiol	Jeffrey	Townsend	Yale University			male	male
688	688	SystBiol	Thomas	Near	Yale University			male	male
9	9	EcolApps	Trenton	Garner	Zoological Society of London			male	male
