# Supplementary material for: Authors and editors assort on gender and geography in high-rank ecological publications
Source: PLoS One. 2018 Feb 8;13(2):e0192481. doi: 10.1371/journal.pone.0192481 (PMC5805316; doi:10.1371/journal.pone.0192481)
Supplement: S1 Analysis codefile — (R) [file pone.0192481.s006.R]

# read in cleaned data
papers <- read.csv("FinalPaperData_20171217.csv", header = T)
institutions <- read.csv("./Data/Institutions_20170102.csv", header = T)

# build two ranking binaries
institutions$RankTop200 <- ifelse(institutions$ShanghaiRank2016 == "", 0, 1)
institutions$RankTop100 <- ifelse(institutions$ShanghaiRank2016 == "" | 
                                    institutions$ShanghaiRank2016 == "151-200" |
                                    institutions$ShanghaiRank2016 == "101-150", 0, 1)

# get editor and author institutions lat-longs
papers$editor.country <- rep(NA, dim(papers)[1])
papers$lead.country <- rep(NA, dim(papers)[1])
papers$lead.top100 <- papers$lead.top200 <- papers$editor.top200 <- papers$editor.top100 <- rep(NA, dim(papers)[1])
# build three ranking binaries and numeric ranks
institutions$RankTop200 <- ifelse(institutions$ShanghaiRank2016 == "", 0, 1)
institutions$RankTop100 <- ifelse(institutions$ShanghaiRank2016 == "" | 
                                    institutions$ShanghaiRank2016 == "151-200" |
                                    institutions$ShanghaiRank2016 == "101-150", 0, 1)
institutions$RankTop50 <- ifelse(institutions$ShanghaiRank2016 == "" | 
                                   institutions$ShanghaiRank2016 == "151-200" |
                                   institutions$ShanghaiRank2016 == "101-150" |
                                   institutions$ShanghaiRank2016 == "51-75" |
                                   institutions$ShanghaiRank2016 == "76-100"
                                 , 0, 1)

institutions$RankNumeric <- ifelse(institutions$ShanghaiRank2016 == "", 250, 
                                   ifelse(institutions$ShanghaiRank2016 == "151-200", 175,
                                          ifelse(institutions$ShanghaiRank2016 == "101-150", 125,
                                                 ifelse(institutions$ShanghaiRank2016 == "51-75", 62,
                                                        ifelse(institutions$ShanghaiRank2016 == "76-100", 88,
                                                               institutions$ShanghaiRank2016)))))


# get editor and author institutions lat-longs
papers$editor.country <- papers$editor.continent <- rep(NA, dim(papers)[1])
papers$leadRank <- papers$lead.country <- papers$lead.continent <- rep(NA, dim(papers)[1])
papers$lead.top100 <- papers$lead.top200 <- papers$editorRank <- papers$editor.top200 <- papers$editor.top100 <- rep(NA, dim(papers)[1])
for(i in 1:dim(papers)[1]){
  if(as.character(papers$FirstInst2[i]) != ""){
    k <- subset(institutions, as.character(Editor.Institution) == as.character(papers$FirstInst2[i]))
    papers$lead.country[i] <- ifelse(dim(k)[1] == 0, NA, as.character(k$Editor.Country[1]))
    papers$lead.top200[i] <- ifelse(dim(k)[1] == 0, NA, as.character(k$RankTop200[1]))
    papers$lead.top100[i] <- ifelse(dim(k)[1] == 0, NA, as.character(k$RankTop100[1])) 
    papers$lead.top50[i] <- ifelse(dim(k)[1] == 0, NA, as.character(k$RankTop50[1])) 
    papers$lead.continent[i] <- as.character(k$Editor.Continent)[1]
    papers$leadRank[i] <- ifelse(dim(k)[1] == 0, NA, as.character(k$RankNumeric[1])) 
  }
  if(as.character(papers$Editor.Institution[i]) != "" & is.na(papers$Editor.Institution[i]) == F){
    ed <- subset(institutions, as.character(Editor.Institution) == as.character(papers$Editor.Institution[i]))
    papers$editor.country[i] <- ifelse(dim(ed)[1] == 0, NA, as.character(ed$Editor.Country[1]))
    papers$editor.top200[i] <- ifelse(dim(ed)[1] == 0, NA, as.character(ed$RankTop200[1]))
    papers$editor.top100[i] <- ifelse(dim(ed)[1] == 0, NA, as.character(ed$RankTop100[1])) 
    papers$editor.top50[i] <- ifelse(dim(ed)[1] == 0, NA, as.character(ed$RankTop50[1])) 
    papers$editor.continent[i] <- as.character(ed$Editor.Continent)[1]
    papers$editorRank[i] <- ifelse(dim(ed)[1] == 0, NA, as.character(ed$RankNumeric[1]))
  }
  print(i)
}


# for boards:
boards$inst.rank <- boards$editor.country <- boards$editor.top200 <- boards$editor.top100 <- boards$editor.top50 <- boards$editor.continent <- rep(NA, dim(boards)[1])
for(i in 1:dim(boards)[1]){
  if(as.character(boards$Institution[i]) != "" & is.na(boards$Institution[i]) == F){
  ed <- subset(institutions, as.character(Editor.Institution) == as.character(boards$Institution[i]))
  boards$editor.country[i] <- ifelse(dim(ed)[1] == 0, NA, as.character(ed$Editor.Country[1]))
  boards$editor.top200[i] <- ifelse(dim(ed)[1] == 0, NA, as.character(ed$RankTop200[1]))
  boards$editor.top100[i] <- ifelse(dim(ed)[1] == 0, NA, as.character(ed$RankTop100[1])) 
  boards$editor.top50[i] <- ifelse(dim(ed)[1] == 0, NA, as.character(ed$RankTop50[1])) 
  boards$editor.continent[i] <- as.character(ed$Editor.Continent)[1]
  boards$inst.rank[i] <- ifelse(dim(ed)[1] == 0, NA, as.character(ed$RankNumeric[1]))
  } 
  
  print(i)
}

g8.countries <- c("France", "Germany", "United States", "United Kingdom", "Canada",
                  "Japan", "Italy", "Russia")

boards$editor.g8 <- ifelse(boards$editor.country %in% g8.countries, 1, 
                           ifelse(is.na(boards$editor.country), NA, 0))
papers$editor.g8 <- ifelse(papers$editor.country %in% g8.countries, 1,
                           ifelse(is.na(papers$editor.country), NA, 0))
papers$lead.g8 <- ifelse(papers$lead.country %in% g8.countries, 1,
                           ifelse(is.na(papers$lead.country), NA, 0))
papers$Journal <- ifelse(papers$SO %in% c("Methods in Ecology and Evolution", "METHODS IN ECOLOGY AND EVOLUTION"), "MEE",
                         ifelse(papers$SO %in% c("ECOLOGY"), "Ecology",
                                ifelse(papers$SO %in% c("JOURNAL OF ANIMAL ECOLOGY"), "JAnimEcol",
                                       ifelse(papers$SO %in% c("JOURNAL OF ECOLOGY"), "JEcol",
                                              ifelse(papers$SO %in% c("PLoS Genetics", "PLOS GENETICS"), "PLoSGenetics",
                                                     ifelse(papers$SO %in% c("GLOBAL ECOLOGY AND BIOGEOGRAPHY"), "GlobalEcolBiogeog",
                                                            ifelse(papers$SO %in% c("SYSTEMATIC BIOLOGY"), "SystBiol",
                                                                   ifelse(papers$SO %in% c("ECOLOGY LETTERS"), "EcolLetters",
                                                                          ifelse(papers$SO %in% c("MOLECULAR BIOLOGY AND EVOLUTION"), "MolBiolEvol",
                                                                                 ifelse(papers$SO %in% c("ECOLOGICAL MONOGRAPHS"), "EcolApps", NA))))))))))

papers$board.gender.prop <- rep(NA, dim(papers)[1])
for(i in 1:dim(papers)[1]){
  k <- subset(boards, Journal == as.character(papers$Journal)[i])
  papers$board.gender.prop[i] <- table(k$gender.manual)["female"]/dim(k)[1]
}

##############################################
##          -- data description--           ##
##############################################
# total papers in bank
total.papers <- dim(papers)[1]
total.papers

# number of papers listing lead authors
# by inspection, one anonymous paper
total.papers - 1

# number of editorial board members
total.board <- dim(boards)[1]
table(is.na(boards$First))
# all board members have names.

# number of papers listing editors
no.editor <- table(is.na(papers$EditorLast) | 
                     is.na(papers$EditorFirst))["TRUE"]
no.editor
total.papers - no.editor

#####################################
#     Gender classifier performance #
#####################################
# remove papers with lead author initials only:
papers.sm.leads <- subset(papers, LeadInitOnly == "no" & is.na(LeadAuthorFirst) == F &
                              is.na(LeadAuthorLast) == F)
dim(papers.sm.leads)

# unclassified names (in Supp: Gender classifier descriptions)
table(is.na(papers.sm.leads$first.gender))
table(is.na(papers$editor.gender))
table(is.na(boards$gender.manual))

# additional number manually classified
table(is.na(papers.sm.leads$first.gender),
      is.na(papers.sm.leads$first.gender.manual))

# names classified as either (in Supp: Gender classifier descriptions)
table(papers.sm.leads$first.gender.manual)
table(papers$editor.gender.manual)
table(boards$gender.manual)

### total gender assignments ###
# no NAs
table(is.na(papers$first.gender.manual) == F &
        is.na(papers$editor.gender.manual) == F)

# no "eithers"
table(papers$first.gender.manual %in% c("male", "female") &
        papers$editor.gender.manual %in% c("male", "female"))

##################################
#        -- TABLE 1 --           #
##################################
papers.sm.eds <- subset(papers, (is.na(EditorLast) | 
                                 is.na(EditorFirst)) == F)
dim(papers.sm.eds)

# unique lead authors
unique.leads <- unique(cbind(tolower(papers.sm.leads$LeadAuthorFirst), 
                             tolower(papers.sm.leads$LeadAuthorLast)))
dim(unique.leads)[1]

# unique editorial board members
unique.boards <- unique(cbind(tolower(boards$First), 
                              tolower(boards$Last)))
dim(unique.boards)

# unique handling editors
unique.handling <- unique(cbind(tolower(papers.sm.eds$EditorFirst), 
                              tolower(papers.sm.eds$EditorLast)))
dim(unique.handling)

# Percent Female
# Lead authors
table(papers.sm.leads$first.gender.manual)
# lb on percentage (assumes all "eithers" male)
695 / (695 + 223 + 1134)
# ub on percentage (assumes all "eithers" female)
(695 + 223) / (695 + 223 + 1134)

# board members
table(boards$gender.manual)
# lb on percentage (assumes all "eithers" male)
249/(249 + 542 + 69)
# ub on percentage (assumes all "eithers" female)
(249 + 69)/(249 + 542 + 69)

# handling editors
table(papers$editor.gender.manual)
# lb on percentage (assumes all "eithers" male)
490 / (490 + 1638 + 193)
# ub on percentage (assumes all "eithers" female)
(490 + 193) / (490 + 1638 + 193)

# percent with countries IDd
table(is.na(papers$lead.country))
table(is.na(papers$editor.country))
table(is.na(boards$editor.country))

# lead authors
table(papers$lead.top200)
1125/(1125 + 1224)

# board members
table(boards$editor.top200)
436 / (436 + 462)

# handling editors
table(papers$editor.top200)
1251 / (1251 + 1150)

# by continent:
table(papers$lead.continent)
table(papers$lead.continent != "North America" & papers$lead.continent != "Europe" & is.na(papers$lead.continent) == F)
table(papers$editor.continent)
table(papers$editor.continent != "North America" & papers$editor.continent != "Europe" & is.na(papers$editor.continent) == F)
table(boards$editor.continent)
table(boards$editor.continent != "North America" & boards$editor.continent != "Europe" & is.na(boards$editor.continent) == F)


# % from G8
# lead authors
table(papers$lead.g8)
1452 / (897 + 1452)

# board members
table(boards$editor.g8)
664/ (664 + 234)

# handling editors
table(papers$editor.g8)
1821 / (1821 + 580)


#############################################################
##          -- compare population attributes             --##
#############################################################

#-- 1) Gender logistic regression --#
require(lme4)

papers.small <- subset(papers, first.gender.manual %in% c("male", "female"))
papers.small$first.gender.manual <- factor(papers.small$first.gender.manual)
handlingeds.small <- subset(papers, editor.gender.manual %in% c("male", "female"))
handlingeds.small$editor.gender.manual <- factor(handlingeds.small$editor.gender.manual)

# 
boards.small <- subset(boards, gender.manual %in% c("male", "female"))
boards.small$gender.manual <- factor(boards.small$gender.manual)
boards.tab <- table(boards.small$gender.manual, boards.small$Journal)
papers.tab <- table(papers.small$first.gender.manual, papers.small$Journal)
handling.tab <- table(handlingeds.small$editor.gender.manual, handlingeds.small$Journal)

boards.dat <- cbind(t(boards.tab), rep("boards", 10), as.character(levels(factor(boards$Journal))))
papers.dat <- cbind(t(papers.tab), rep("papers", 10), as.character(levels(factor(boards$Journal))))                    
handling.dat <- cbind(t(handling.tab), rep("handling", 10), as.character(levels(factor(handlingeds.small$Journal))))                    

rev.dat <- data.frame(rbind(boards.dat, papers.dat, handling.dat))
names(rev.dat) <- c("female", "male", "boardPaperHandling", "journal")
rev.dat$female <- as.numeric(as.character(rev.dat$female))
rev.dat$male <- as.numeric(as.character(rev.dat$male))
rev.dat <- within(rev.dat, boardPaperHandling <- relevel(boardPaperHandling, ref = 3))

gender.compare.fit <- glmer(cbind(female, (female + male)) ~ boardPaperHandling + (1|journal),
                            family = "binomial",
                            data = rev.dat)
summary(gender.compare.fit)


#-- 2) Institutional rank:  quasi-Poisson fit on continuous ranks
full.dat <- data.frame(rbind(cbind(boards$inst.rank, rep("boards", dim(boards)[1]), as.character(boards$Journal)), 
                             cbind(papers$leadRank, rep("papers", dim(papers)[1]), as.character(papers$Journal)),
                             cbind(papers$editorRank, rep("handling", dim(papers)[1]), as.character(papers$Journal)))
)


names(full.dat) <- c("rank", "boardPaperHandling", "journal")
full.dat <- within(full.dat, boardPaperHandling <- relevel(boardPaperHandling, ref = 3))
full.dat$rank <- as.numeric(as.character(full.dat$rank))
full.dat$rank <- full.dat$rank

require(MASS)
inst.compare.fit.pql <- glmmPQL(rank ~ boardPaperHandling, random =  ~ 1|journal,
                                family = "quasi",
                                data = full.dat)
summary(inst.compare.fit.pql)

#-- 3) G8 logistic
boards.tab.g8 <- table(boards$editor.g8, boards$Journal)
papers.tab.g8 <- table(papers$lead.g8, papers$Journal)
handling.tab.g8 <- table(papers$editor.g8, papers$Journal)

boards.dat.g8 <- cbind(t(boards.tab.g8), rep("boards", 10), as.character(levels(factor(boards$Journal))))
papers.dat.g8 <- cbind(t(papers.tab.g8), rep("papers", 10), as.character(levels(factor(boards$Journal))))                    
handling.dat.g8 <- cbind(t(handling.tab.g8), rep("handling", 10), as.character(levels(factor(handlingeds.small$Journal))))                    

rev.dat.g8 <- data.frame(rbind(boards.dat.g8, papers.dat.g8, handling.dat.g8))
names(rev.dat.g8) <- c("notG8", "G8", "boardPaperHandling", "journal")
rev.dat.g8$notG8 <- as.numeric(as.character(rev.dat.g8$notG8))
rev.dat.g8$G8 <- as.numeric(as.character(rev.dat.g8$G8))
rev.dat.g8 <- within(rev.dat.g8, boardPaperHandling <- relevel(boardPaperHandling, ref = 3))

g8.compare.fit <- glmer(cbind(notG8, (notG8 + G8)) ~ boardPaperHandling + (1|journal),
                            family = "binomial",
                            data = rev.dat.g8)
summary(g8.compare.fit)


#---------------------#
#-- Figure 1    ------#
#---------------------#

all.genders <- c(as.character(papers.sm.leads$first.gender.manual), 
                 as.character(papers.sm.eds$editor.gender.manual), 
                 as.character(boards$gender.manual))

type.gender <- c(rep("lead", dim(papers.sm.leads)[1]),
          rep("editor", dim(papers.sm.eds)[1]),
          rep("boards", dim(boards)[1]))

type.gender <- factor(type.gender, 
                      levels = levels(factor(type.gender))[c(3, 1, 2)])

first.ci <- binom.test(x = dim(subset(papers.sm.leads, first.gender.manual == "female"))[1],
                       n = dim(subset(papers.sm.leads, is.na(first.gender.manual) == F))[1])$conf.int
board.ci <- binom.test(x = dim(subset(boards, gender.manual == "female"))[1],
                       n = dim(subset(boards, is.na(gender.manual) == F))[1])$conf.int
eds.ci <- binom.test(x = dim(subset(papers.sm.eds, editor.gender.manual == "female"))[1],
                     n = dim(subset(papers.sm.eds, is.na(editor.gender.manual) == F))[1])$conf.int


papers.lead <- subset(papers.sm.leads, is.na(leadRank) == F)
papers.ed <- subset(papers.sm.eds, is.na(editorRank) == F)
all.ranks <- c(as.numeric(as.character(papers.lead$leadRank)), 
               as.numeric(as.character(papers.ed$editorRank)), 
               as.numeric(as.character(boards$inst.rank)))

type.rank <- c(rep("lead", dim(papers.lead)[1]),
          rep("editor", dim(papers.ed)[1]),
          rep("boards", dim(boards)[1]))

rank.ind <- ifelse(all.ranks >= 200, 1, 0)

first.ci.rank <- binom.test(x = dim(subset(papers.lead, as.numeric(as.character(leadRank)) <= 200))[1],
                            n = dim(subset(papers.lead, is.na(leadRank) == F))[1])$conf.int
board.ci.rank <- binom.test(x = dim(subset(boards, as.numeric(as.character(inst.rank)) <= 200))[1],
                            n = dim(subset(boards, is.na(inst.rank) == F))[1])$conf.int
eds.ci.rank <- binom.test(x = dim(subset(papers.ed, as.numeric(as.character(editorRank)) <= 200))[1],
                          n = dim(subset(papers.ed, is.na(editorRank) == F))[1])$conf.int

type.rank <- factor(type.rank, levels = levels(factor(type.rank))[c(3, 1, 2)])


g8.ind <- c(as.numeric(as.character(papers.sm.leads$lead.g8)), 
               as.numeric(as.character(papers.sm.eds$editor.g8)), 
               as.numeric(as.character(boards$editor.g8)))

type.g8 <- c(rep("lead", dim(papers.sm.leads)[1]),
               rep("editor", dim(papers.sm.eds)[1]),
               rep("boards", dim(boards)[1]))

g8.tab <- table(g8.ind, type.g8)
g8.tab <- g8.tab[rev(order(g8.tab[,1])) , ] + 1

type.g8 <- factor(type.g8, 
                  levels = levels(factor(type.g8))[c(3, 1, 2)])

first.ci.g8 <- binom.test(x = dim(subset(papers.sm.leads, (as.character(lead.g8)) == 1))[1],
                            n = dim(subset(papers.sm.leads, is.na(lead.g8) == F))[1])$conf.int
board.ci.g8 <- binom.test(x = dim(subset(boards, (as.character(editor.g8)) == 1))[1],
                            n = dim(subset(boards, is.na(editor.g8) == F))[1])$conf.int
eds.ci.g8 <- binom.test(x = dim(subset(papers.sm.eds, (as.character(editor.g8))  == 1))[1],
                          n = dim(subset(papers.sm.eds, is.na(editor.g8) == F))[1])$conf.int


#svg("./Plots/Figure1_AttributesByRole_20171214.svg", height = 3, width = 8)
par(mfrow = c(1, 3), mar = c(3, 4, 1, 1), cex.lab = 1, cex.axis = 1)
k2 <- barplot(prop.table(table(all.genders, type.gender), margin = 2)[3, ],
              beside = T, las = 1, plot = F)
barplot(prop.table(table(all.genders, type.gender), margin = 2)[3, ],
        beside = T, las = 1, ylim = c(0, 1),
        ylab = "Pr[Female]", names.arg = c("Lead \nauthors", "Board \nmembers", "Handling \neditors"))

segments(x0 = k2[1,1], x1 = k2[1,1], y0 = first.ci[1], y1 = first.ci[2])
segments(x0 = k2[2,1], x1 = k2[2,1], y0 = board.ci[1], y1 = board.ci[2])
segments(x0 = k2[3,1], x1 = k2[3,1], y0 = eds.ci[1], y1 = eds.ci[2])


k <- barplot(prop.table(table(rank.ind, type.rank), margin = 2)[2, ],
             beside = T, las = 1,
             plot = F)
barplot(prop.table(table(rank.ind, type.rank), margin = 2)[2, ],
        beside = T, las = 1, ylim = c(0, 1),
        ylab = "Pr[Institution outside top 200]", 
        names.arg = c("Lead \nauthors", "Board \nmembers", "Handling \neditors"))

segments(x0 = k[1,1], x1 = k[1,1], y0 = 1-first.ci.rank[1], y1 = 1-first.ci.rank[2])
segments(x0 = k[2,1], x1 = k[2,1], y0 = 1-board.ci.rank[1], y1 = 1-board.ci.rank[2])
segments(x0 = k[3,1], x1 = k[3,1], y0 = 1-eds.ci.rank[1], y1 = 1-eds.ci.rank[2])

k.g8 <- barplot(prop.table(table(g8.ind, type.g8), margin = 2)[1, ],
             beside = T, las = 1,
             plot = F)
barplot(prop.table(table(g8.ind, type.g8), margin = 2)[1, ],
        beside = T, las = 1, ylim = c(0, 1),
        ylab = "Pr[From country outside G8]", names.arg = c("Lead \nauthors", "Board \nmembers", "Handling \neditors"))

segments(x0 = k.g8[1,1], x1 = k.g8[1,1], y0 = 1-first.ci.g8[1], y1 = 1-first.ci.g8[2])
segments(x0 = k.g8[2,1], x1 = k.g8[2,1], y0 = 1-board.ci.g8[1], y1 = 1-board.ci.g8[2])
segments(x0 = k.g8[3,1], x1 = k.g8[3,1], y0 = 1-eds.ci.g8[1], y1 = 1-eds.ci.g8[2])
mtext(side = 1, outer = T, line = 1, "Participant Role")
#dev.off()


#############################################################
##          -- author/editor assortativities --            ##
#############################################################

#-- 1) Gender assortivity 
papers.sm.assort <- subset(papers, first.gender.manual != "" &
                      is.na(first.gender.manual) == F & 
                      editor.gender.manual != "" &
                      is.na(editor.gender.manual) == F)
papers.sm.assort$first.gender.manual <- factor(papers.sm.assort$first.gender.manual)

female.eds <- subset(papers.sm.assort, editor.gender.manual == "female")
male.eds <- subset(papers.sm.assort, editor.gender.manual == "male" & first.gender.manual != "")
either.eds <- subset(papers.sm.assort, !(editor.gender.manual %in% c("male", "female")))

chisq.naive <- chisq.test(papers.sm.assort$first.gender.manual, 
                          papers.sm.assort$editor.gender.manual)
chisq.naive

papers.noeithers <- subset(papers.sm.assort, first.gender.manual != "either" & editor.gender.manual != "either")
chisq.naive.noeithers <- chisq.test(papers.noeithers$first.gender.manual, papers.noeithers$editor.gender.manual)
chisq.naive.noeithers
resid.chisq <- (chisq.naive$observed - chisq.naive$expected)[1, ]/table(papers$editor.gender.manual)
resid.chisq2 <- (chisq.naive$observed - chisq.naive$expected)[2, ]/table(papers$editor.gender.manual)
resid.chisq3 <- (chisq.naive$observed - chisq.naive$expected)[3, ]/table(papers$editor.gender.manual)

# build bootstrapped CIs
either.either <- subset(papers, first.gender.manual == "either" & editor.gender.manual == "either")
either.fem <- subset(papers, first.gender.manual == "either" & editor.gender.manual == "female")
either.male <- subset(papers, first.gender.manual == "either" & editor.gender.manual == "male")
fem.either <- subset(papers, first.gender.manual == "female" & editor.gender.manual == "either")
fem.fem <- subset(papers, first.gender.manual == "female" & editor.gender.manual == "female")
fem.male <- subset(papers, first.gender.manual == "female" & editor.gender.manual == "male")
male.either <- subset(papers, first.gender.manual == "male" & editor.gender.manual == "either")
male.fem <- subset(papers, first.gender.manual == "male" & editor.gender.manual == "female")
male.male <- subset(papers, first.gender.manual == "male" & editor.gender.manual == "male")

# editor perspective proportions
eithers <- subset(papers.sm.assort, editor.gender.manual == "either")
females <- subset(papers.sm.assort, editor.gender.manual == "female")
males <- subset(papers.sm.assort, editor.gender.manual == "male")

table(papers.sm.assort$first.gender.manual)/dim(papers.sm.assort)[1]
table(females$first.gender.manual)/dim(females)[1]
table(males$first.gender.manual)/dim(males)[1]

# author perspective proportions
either.auths <- subset(papers.sm.assort, first.gender.manual == "either")
female.auths <- subset(papers.sm.assort, first.gender.manual == "female")
male.auths <- subset(papers.sm.assort, first.gender.manual == "male")

table(papers.sm.assort$editor.gender.manual)/dim(papers.sm.assort)[1]
table(female.auths$editor.gender.manual)/dim(female.auths)[1]
table(male.auths$editor.gender.manual)/dim(male.auths)[1]

nboot <- 1000
resid.chisq.boot <- resid.chisq2.boot <- resid.chisq3.boot <- matrix(NA, nrow = nboot, ncol = 3)
boot.data <- chisq.naive.boot <- vector("list",  nboot)
for(i in 1:nboot){
  either.sample <- eithers[sample(1:dim(eithers)[1], size = dim(eithers)[1], replace = T), ]
  female.sample <- females[sample(1:dim(females)[1], size = dim(females)[1], replace = T), ]
  male.sample <- males[sample(1:dim(males)[1], size = dim(males)[1], replace = T), ]
  boot.data[[i]] <- rbind(either.sample,
                          female.sample,
                          male.sample)
  chisq.naive.boot[[i]] <- chisq.test(boot.data[[i]]$first.gender.manual, boot.data[[i]]$editor.gender.manual)
  resid.chisq.boot[i, ] <- (chisq.naive.boot[[i]]$observed - chisq.naive.boot[[i]]$expected)[1, ]/table(boot.data[[i]]$editor.gender.manual)
  resid.chisq2.boot[i, ] <- (chisq.naive.boot[[i]]$observed - chisq.naive.boot[[i]]$expected)[2, ]/table(boot.data[[i]]$editor.gender.manual)
  resid.chisq3.boot[i, ] <- (chisq.naive.boot[[i]]$observed - chisq.naive.boot[[i]]$expected)[3, ]/table(boot.data[[i]]$editor.gender.manual)
  
  print(i)
}

resid.chisq.boot.1 <- quantile(resid.chisq.boot[, 1], c(0.025, 0.975))
resid.chisq.boot.2 <- quantile(resid.chisq.boot[, 2], c(0.025, 0.975))
resid.chisq.boot.3 <- quantile(resid.chisq.boot[, 3], c(0.025, 0.975))

resid.chisq.boot2.1 <- quantile(resid.chisq2.boot[, 1], c(0.025, 0.975))
resid.chisq.boot2.2 <- quantile(resid.chisq2.boot[, 2], c(0.025, 0.975))
resid.chisq.boot2.3 <- quantile(resid.chisq2.boot[, 3], c(0.025, 0.975))

resid.chisq.boot3.1 <- quantile(resid.chisq3.boot[, 1], c(0.025, 0.975))
resid.chisq.boot3.2 <- quantile(resid.chisq3.boot[, 2], c(0.025, 0.975))
resid.chisq.boot3.3 <- quantile(resid.chisq3.boot[, 3], c(0.025, 0.975))

#-- 2) G8
table(papers$lead.g8)/sum(table(papers$lead.g8))
table(papers$editor.g8)/sum(table(papers$editor.g8))

leads.g8 <- subset(papers, lead.g8 == 1)
leads.nong8 <- subset(papers, lead.g8 == 0)
table(leads.g8$editor.g8)/dim(leads.g8)[1]
table(leads.nong8$editor.g8)/dim(leads.nong8)[1]

chisq.naive.g8 <- chisq.test(papers$lead.g8, papers$editor.g8)
resid.chisq.g8 <- (chisq.naive.g8$observed - chisq.naive.g8$expected)[1, ]/table(papers$editor.g8)
resid.chisq.g8.2 <- (chisq.naive.g8$observed - chisq.naive.g8$expected)[2, ]/table(papers$editor.g8)

# build bootstrapped CIs
g8Eds <- subset(papers, editor.g8 == 1)
notg8Eds <- subset(papers, editor.g8 == 0)

nboot <- 1000
resid.chisq.g8.boot <- resid.chisq.g8.2.boot <- matrix(NA, nrow = nboot, ncol = 2)
boot.data.g8 <- chisq.naive.boot.g8 <- vector("list",  nboot)
for(i in 1:nboot){
  g8Eds.sample <- g8Eds[sample(1:dim(g8Eds)[1], size = dim(g8Eds)[1], replace = T), ]
  notg8Eds.sample <- notg8Eds[sample(1:dim(notg8Eds)[1], size = dim(notg8Eds)[1], replace = T), ]
  
  boot.data.g8[[i]] <- rbind(g8Eds.sample,
                             notg8Eds.sample)
  
  
  chisq.naive.boot.g8[[i]] <- chisq.test(boot.data.g8[[i]]$lead.g8, boot.data.g8[[i]]$editor.g8)
  resid.chisq.g8.boot[i, ] <- (chisq.naive.boot.g8[[i]]$observed - chisq.naive.boot.g8[[i]]$expected)[1, ]/table(boot.data.g8[[i]]$editor.g8)
  resid.chisq.g8.2.boot[i, ] <- (chisq.naive.boot.g8[[i]]$observed - chisq.naive.boot.g8[[i]]$expected)[2, ]/table(boot.data.g8[[i]]$editor.g8)
  
  print(i)
}

resid.chisq.boot.g8.1 <- quantile(resid.chisq.g8.boot[, 1], c(0.025, 0.975))
resid.chisq.boot.g8.2 <- quantile(resid.chisq.g8.boot[, 2], c(0.025, 0.975))

resid.chisq.boot2.1.g8 <- quantile(resid.chisq.g8.2.boot[, 1], c(0.025, 0.975))
resid.chisq.boot2.2.g8 <- quantile(resid.chisq.g8.2.boot[, 2], c(0.025, 0.975))


#-- 3) Assortatitivity on institutional rank

chisq.naive.inst <- chisq.test(papers$editor.top100, papers$lead.top100)
chisq.naive.inst
resid.chisq.inst <- (chisq.naive.inst$observed - chisq.naive.inst$expected)[1, ]/table(papers$editor.top100)
resid.chisq2.inst <- (chisq.naive.inst$observed - chisq.naive.inst$expected)[2, ]/table(papers$editor.top100)
#resid.chisq3.inst <- (chisq.naive.inst$observed - chisq.naive.inst$expected)[3, ]/table(papers$editor.top100)

nboot <- 1000
resid.chisq.top100.boot <- resid.chisq.top100.2.boot <- matrix(NA, nrow = nboot, ncol = 2)
boot.data.top100 <- chisq.naive.boot.top100 <- vector("list",  nboot)

top100.eds <- subset(papers, editorRank <= 100)
NotTop100.eds <- subset(papers, editorRank > 100)

for(i in 1:nboot){
  top100.eds.sample <- top100.eds[sample(1:dim(top100.eds)[1], 
                                         size = dim(top100.eds)[1], replace = T), ]
  NotTop100.eds.sample <- NotTop100.eds[sample(1:dim(NotTop100.eds)[1], 
                                               size = dim(NotTop100.eds)[1], replace = T), ]
  
  boot.data.top100[[i]] <- rbind(top100.eds.sample,
                                 NotTop100.eds.sample)
  
  chisq.naive.boot.top100[[i]] <- chisq.test(boot.data.top100[[i]]$lead.top100, boot.data.top100[[i]]$editor.top100)
  resid.chisq.top100.boot[i, ] <- (chisq.naive.boot.top100[[i]]$observed - chisq.naive.boot.top100[[i]]$expected)[1, ]/table(boot.data.top100[[i]]$editor.top100)
  resid.chisq.top100.2.boot[i, ] <- (chisq.naive.boot.top100[[i]]$observed - chisq.naive.boot.top100[[i]]$expected)[2, ]/table(boot.data.top100[[i]]$editor.top100)
  
  print(i)
}

resid.chisq.boot.top100.1 <- quantile(resid.chisq.top100.boot[, 1], c(0.025, 0.975))
resid.chisq.boot.top100.2 <- quantile(resid.chisq.top100.boot[, 2], c(0.025, 0.975))

resid.chisq.boot2.1.top100 <- quantile(resid.chisq.top100.2.boot[, 1], c(0.025, 0.975))
resid.chisq.boot2.2.top100 <- quantile(resid.chisq.top100.2.boot[, 2], c(0.025, 0.975))

#-----------------------#
#-- Figure 2 -----------#
#-----------------------#
unclassed.bar.gender <- barplot(resid.chisq, ylim = c(-.1, .1), las = 1,
                                xlab = "Lead author gender", 
                                ylab = "Difference from expected",
                                main = "Edited by \nunclassified editors",
                                col = c("grey90", "red", "blue"),
                                border = c("grey70", "darkred", "navyblue"),
                                yaxt = "n")

#svg("./Plots/Figure2_AssortatitivityPatterns_20171215.svg", height = 4, width = 8)
par(mfrow = c(1, 3), mar = c(4, 5, 3, 1), oma = c(1, 1, 1, 1))
barplot(resid.chisq2[c(2, 3, 1)], ylim = c(-.1, .1), las = 1,
        xlab = "Lead author gender", 
        ylab = "% Difference from expected",
        main = "Edited by \nfemale editors",
        col = c("grey40", "grey70", "grey90"),
        border = c("grey30", "grey60", "grey80"),
        yaxt = "n")
axis(side = 2, at = c(-.1, -.05, 0, .05, .1), 
     labels = c("-10%", "-5%", "0%", "5%", "10%"),
     las = 1)
abline(h = 0)
segments(x0 = unclassed.bar.gender[3, 1], x1 = unclassed.bar.gender[3, 1],
         y0 = resid.chisq.boot2.1[1], y1 = resid.chisq.boot2.1[2],
         col = "grey70", lwd = 1.5)
segments(x0 = unclassed.bar.gender[1, 1], x1 = unclassed.bar.gender[1, 1],
         y0 = resid.chisq.boot2.2[1], y1 = resid.chisq.boot2.2[2],
         col = "grey5", lwd = 1.5)
segments(x0 = unclassed.bar.gender[2, 1], x1 = unclassed.bar.gender[2, 1],
         y0 = resid.chisq.boot2.3[1], y1 = resid.chisq.boot2.3[2],
         col = "grey30", lwd = 1.5)

unclassed.bar.g8 <- barplot(resid.chisq.g8.2, ylim = c(-.1, .1), las = 1,
                           xlab = "Lead author not G8",
                           ylab = "Difference from expected",
                           main = "Edited by \nG8 editors",
                           col = c("purple", "gold"),
                           border = c("purple4", "gold4"),
                           yaxt = "n", 
                           plot = F)

barplot(resid.chisq.g8, ylim = c(-.1, .1), las = 1,
        xlab = "Lead author affiliation", names.arg = c("Non-G8", "G8"),
        ylab = "Difference from expected",
        main = "Edited by \nnon-G8 editors",
        col = c("grey40", "grey70"),
        border = c("grey30", "grey60"),
        yaxt = "n")
axis(side = 2, at = c(-.1, -.05, 0, .05, .1), 
     labels = c("-10%", "-5%", "0%", "5%", "10%"),
     las = 1)
segments(x0 = unclassed.bar.g8[1, 1], x1 = unclassed.bar.g8[1, 1],
         y0 = resid.chisq.boot.g8.1[1], y1 = resid.chisq.boot.g8.1[2],
         col = "grey5", lwd = 1.5)
segments(x0 = unclassed.bar.g8[2, 1], x1 = unclassed.bar.g8[2, 1],
         y0 = resid.chisq.boot.g8.2[1], y1 = resid.chisq.boot.g8.2[2],
         col = "grey30", lwd = 1.5)

unclassed.bar.top100 <- barplot(resid.chisq2.inst, ylim = c(-.1, .1), las = 1,
                           xlab = "Lead author not from top200",
                           ylab = "Difference from expected",
                           main = "Edited by \ntop 200 editors",
                           col = c("purple", "gold"),
                           border = c("purple4", "gold4"),
                           yaxt = "n", 
                           plot = F)

barplot(resid.chisq2.inst[c(2, 1)], ylim = c(-.1, .1), las = 1,
        xlab = "Lead author institution rank",  
        names.arg = c("Outside \ntop-100", "Top-100"),
        ylab = "% Difference from expected",
        main = "Edited by editors from \ninstitutions outside top-100",
        col = c("grey40", "grey70"),
        border = c("grey30", "grey60"),
        yaxt = "n")
abline(h = 0)
axis(side = 2, at = c(-.1, -.05, 0, .05, .1), 
     labels = c("-10%", "-5%", "0%", "5%", "10%"),
     las = 1)
segments(x0 = unclassed.bar.top100[1, 1], x1 = unclassed.bar.top100[1, 1],
         y0 = resid.chisq.boot.top100.1[1], y1 = resid.chisq.boot.top100.1[2],
         col = "grey5", lwd = 1.5)
segments(x0 = unclassed.bar.top100[2, 1], x1 = unclassed.bar.top100[2, 1],
         y0 = resid.chisq.boot.top100.2[1], y1 = resid.chisq.boot.top100.2[2],
         col = "grey30", lwd = 1.5)

#dev.off()


##################################################################
#        -- Institutional rank by participant group --           #
##################################################################
require(lme4)

known.leads <- subset(papers, first.gender.manual %in% c("male", "female"))
leads.fit1 <- glmer(factor(first.gender.manual) ~ lead.top100 + (1|lead.country) + (1|SO),
                    family = "binomial",
                    data = known.leads) # table S5
dim(known.leads)
summary(leads.fit1)
# multiplicative odds calculations
1/(exp(-.2218))
1/(exp(-.2218 + 1.96*.1135))
1/(exp(-.2218 - 1.96*.1135))
known.eds <- subset(papers, editor.gender.manual %in% c("male", "female"))
editors.fit1 <- glmer(factor(editor.gender.manual) ~ editor.top100 + (1|editor.country) + (1|SO),
                      family = "binomial",
                      data = known.eds) # table S6
summary(editors.fit1)
dim(known.eds)
# multiplicative odds calculations
1/exp(-.452) 
1/exp(-.452 + 1.96 * .126)
1/exp(-.452 - 1.96 * .126)

# confidence interval construction for Figure 3
fem.lead <- subset(papers, first.gender.manual == "female")
fem.lead.tst <- binom.test(x = dim(subset(fem.lead, lead.top100 == 1))[1],
                           n = dim(fem.lead)[1])

male.lead <- subset(papers, first.gender.manual == "male")
male.lead.tst <- binom.test(x = dim(subset(male.lead, lead.top100 == 1))[1],
                            n = dim(male.lead)[1])

unclear.lead <- subset(papers, first.gender.manual == "either")
unclear.lead.tst <- binom.test(x = dim(subset(unclear.lead, lead.top100 == 1))[1],
                               n = dim(unclear.lead)[1])

fem.ed <- subset(papers, editor.gender.manual == "female")
fem.ed.tst <- binom.test(x = dim(subset(fem.ed, editor.top100 == 1))[1],
                         n = dim(fem.ed)[1])

male.ed <- subset(papers, editor.gender.manual == "male")
male.ed.tst <- binom.test(x = dim(subset(male.ed, editor.top100 == 1))[1],
                          n = dim(male.ed)[1])

unclear.ed <- subset(papers, editor.gender.manual == "either")
unclear.ed.tst <- binom.test(x = dim(subset(unclear.ed, editor.top100 == 1))[1],
                             n = dim(unclear.ed)[1])


fem.board <- subset(boards, gender.manual == "female")
fem.board.tst <- binom.test(x = dim(subset(fem.board, editor.top100 == 1))[1],
                         n = dim(fem.board)[1])

male.board <- subset(boards, gender.manual == "male")
male.board.tst <- binom.test(x = dim(subset(male.board, editor.top100 == 1))[1],
                          n = dim(male.board)[1])

unclear.board <- subset(boards, gender.manual == "either")
unclear.board.tst <- binom.test(x = dim(subset(unclear.board, editor.top100 == 1))[1],
                             n = dim(unclear.board)[1])

require(graphics)
height.vec <- c(fem.lead.tst$estimate,
                male.lead.tst$estimate,
                unclear.lead.tst$estimate,
                fem.board.tst$estimate,
                male.board.tst$estimate,
                unclear.board.tst$estimate,
                fem.ed.tst$estimate,
                male.ed.tst$estimate,
                unclear.ed.tst$estimate)

#--------------------#
#-- FIGURE 3 --------#
#--------------------#
k <- barplot(height.vec,
             col = c("red", "blue", "grey90", "red", "blue", "grey90", "red", "blue", "grey90"))

#svg("./Plots/Figure4_GenderByInstRank_20171215.svg", height = 5, width = 8)
par(mfrow= c(1, 1), las = 1)
barplot(height.vec,
        col = c("red", "blue", "grey90", "red", "blue", "grey90", "red", "blue", "grey90"),
        border = c("black", "black", "grey60", "black", "black", "grey60", "black", "black", "grey60"),
        ylab = "Proportion from top-100 institutions", 
        ylim = c(0, .55), xaxt = "n")
axis(side = 1, at = k[, 1], 
     labels = c("female", "male", "unclassified", "female", "male", "unclassified", "female", "male", "unclassified"))
text(x = k[2, 1], y = .5, "Lead authors")
text(x = k[5, 1], y = .5, "Board members")
text(x = k[8, 1], y = .5, "Handling editors")

segments(x0 = k[1, 1], x1 = k[1, 1], 
         y0 = fem.lead.tst$conf.int[1], 
         y1 = fem.lead.tst$conf.int[2], 
         lwd = 2,
         col = "black")
segments(x0 = k[2, 1], x1 = k[2, 1], 
         y0 = male.lead.tst$conf.int[1], 
         y1 = male.lead.tst$conf.int[2],
         lwd = 2,
         col = "black")
segments(x0 = k[3, 1], x1 = k[3, 1], 
         y0 = unclear.lead.tst$conf.int[1], 
         y1 = unclear.lead.tst$conf.int[2],
         lwd = 2,
         col = "grey70")

segments(x0 = k[4, 1], x1 = k[4, 1], 
         y0 = fem.board.tst$conf.int[1], 
         y1 = fem.board.tst$conf.int[2], 
         col = "black", 
         lwd = 2)
segments(x0 = k[5, 1], x1 = k[5, 1], 
         y0 = male.board.tst$conf.int[1], 
         y1 = male.board.tst$conf.int[2],
         col = "black", 
         lwd = 2)
segments(x0 = k[6, 1], x1 = k[6, 1], 
         y0 = unclear.board.tst$conf.int[1], 
         y1 = unclear.board.tst$conf.int[2],
         col = "grey70", 
         lwd = 2)

segments(x0 = k[7, 1], x1 = k[7, 1], 
         y0 = fem.ed.tst$conf.int[1], 
         y1 = fem.ed.tst$conf.int[2], 
         col = "black", 
         lwd = 2)
segments(x0 = k[8, 1], x1 = k[8, 1], 
         y0 = male.ed.tst$conf.int[1], 
         y1 = male.ed.tst$conf.int[2],
         col = "black", 
         lwd = 2)
segments(x0 = k[9, 1], x1 = k[9, 1], 
         y0 = unclear.ed.tst$conf.int[1], 
         y1 = unclear.ed.tst$conf.int[2],
         col = "grey70", 
         lwd = 2)

leg.text <- c("% males", "% females", "% unclassified")
legend(x = .2, y = .45, leg.text, col = c("blue", "red", "grey70"), 
       lty = c(1, 1, 1), lwd = c(2, 2, 2), 
       bty = "n")
abline (v = 3.7, lwd = 2, lty = 2, col = "grey30")
abline (v = 7.3, lwd = 2, lty = 2, col = "grey30")
mtext(side = 2, line = 3, outer = F,
      las = 0, "Proportion from top-100 institution]")
mtext(side = 1, line = 3, outer = F, "Participant gender")
#dev.off()

#------------------------#
#-- END FIGURE 3 --------#
#------------------------#
